# Supplementary material for: Ethyl 6-(4-fluoro­phen­yl)-4-hy­droxy-2-sulfanyl­idene-4-trifluoro­methyl-1,3-diazinane-5-carboxyl­ate
Source: Acta Crystallogr Sect E Struct Rep Online. 2012 Feb 29;68(Pt 3):o880. doi: 10.1107/S1600536812007465 (PMC3297928; doi:10.1107/S1600536812007465)
Supplement: Supplementary file 1 [file e-68-0o880-sup1.cif]

##############################################################################
#                                                                            #
# This CIF contains the data in a paper accepted for publication in          #
# Acta Crystallographica Section E. It conforms to the requirements of       #
# Notes for Authors for Acta Crystallographica Section E, and has been       #
# peer reviewed under the auspices of the IUCr Commission on Journals.       #
#                                                                            #
# Full details of the Crystallographic Information File format               #
# are given in the paper "The Crystallographic Information File (CIF):       #
# a New Standard Archive File for Crystallography" by S. R. Hall, F. H.      #
# Allen and I. D. Brown [Acta Cryst. (1991), A47, 655-685].                  #
#                                                                            #
# The current version of the core CIF dictionary is obtainable from          #
# ftp://ftp.iucr.org/pub/cif_core.dic.                                       #
#                                                                            #
# Software is freely available for graphical display of the structure(s)     #
# in this CIF. For information consult the CIF software page                 #
# http://www.iucr.org/resources/cif/software.                                #
#                                                                            #
# This file may be used for bona fide research purposes within the           #
# scientific community so long as proper attribution is given to the journal # 
# article from which it was obtained.                                        #
#                                                                            #
##############################################################################
data_I
_audit_creation_method     'SHELXL-97'
_chemical_name_systematic
;
Ethyl 6-(4-fluorophenyl)-4-hydroxy-2-sulfanylidene-4-trifluoromethyl-
1,3-diazinane-5-carboxylate
;
_chemical_name_common     ?
_chemical_formula_moiety     'C14 H14 F4 N2 O3 S'
_chemical_formula_sum     'C14 H14 F4 N2 O3 S'
_chemical_formula_iupac     'C14 H14 F4 N2 O3 S'
_chemical_formula_weight     366.33
_chemical_melting_point     ?
_symmetry_cell_setting     monoclinic
_symmetry_space_group_name_H-M     'P 21/c'
_symmetry_space_group_name_Hall     '-P 2ybc'
loop_
    _symmetry_equiv_pos_as_xyz
    'x, y, z'
    '-x, y+1/2, -z+1/2'
    '-x, -y, -z'
    'x, -y-1/2, z-1/2'
_cell_length_a     11.0091(12)
_cell_length_b     9.9741(10)
_cell_length_c     14.6890(16)
_cell_angle_alpha     90.00
_cell_angle_beta     109.269(12)
_cell_angle_gamma     90.00
_cell_volume     1522.6(3)
_cell_formula_units_Z     4
_cell_measurement_reflns_used     5440
_cell_measurement_theta_min     2.0
_cell_measurement_theta_max     27.9
_cell_measurement_temperature     113(2)
_exptl_crystal_description     Prism
_exptl_crystal_colour     Colorless
_exptl_crystal_size_max     0.20
_exptl_crystal_size_mid     0.19
_exptl_crystal_size_min     0.12
_exptl_crystal_density_diffrn     1.598
_exptl_crystal_density_meas     ?
_exptl_crystal_density_method     'not measured'
_exptl_crystal_F_000     752
_exptl_absorpt_coefficient_mu     0.274
_exptl_absorpt_correction_type     multi-scan
_exptl_absorpt_process_details     '(CrystalClear; Rigaku, 2009)'
_exptl_absorpt_correction_T_min     0.9472
_exptl_absorpt_correction_T_max     0.9678
_exptl_special_details     ?
_diffrn_ambient_temperature     113(2)
_diffrn_radiation_type     MoK\a
_diffrn_radiation_wavelength     0.71073
_diffrn_radiation_source     'rotating anode'
_diffrn_radiation_monochromator     multilayer
_diffrn_measurement_device_type     'Rigaku Saturn CCD area-detector'
_diffrn_measurement_method     '\w and \f scans'
_diffrn_detector_area_resol_mean     14.63
_diffrn_reflns_number     18960
_diffrn_reflns_av_R_equivalents     0.0416
_diffrn_reflns_av_sigmaI/netI     0.0349
_diffrn_reflns_theta_min     1.96
_diffrn_reflns_theta_max     27.94
_diffrn_reflns_theta_full     27.94
_diffrn_measured_fraction_theta_max     0.995
_diffrn_measured_fraction_theta_full     0.995
_diffrn_reflns_limit_h_min     -14
_diffrn_reflns_limit_h_max     13
_diffrn_reflns_limit_k_min     -13
_diffrn_reflns_limit_k_max     13
_diffrn_reflns_limit_l_min     -19
_diffrn_reflns_limit_l_max     18
_diffrn_standards_number     0
_diffrn_standards_interval_count     0
_diffrn_standards_interval_time     0
_diffrn_standards_decay_%     0
_refine_special_details
;
Refinement of <i>F</i>^2^ against ALL reflections. The weighted <i>R</i>-factor
<i>wR</i> and goodness of fit <i>S</i> are based on <i>F</i>^2^, conventional
<i>R</i>-factors <i>R</i> are based on <i>F</i>, with <i>F</i> set to zero for
negative <i>F</i>^2^. The threshold expression of <i>F</i>^2^ >
\s(<i>F</i>^2^) is used only for calculating <i>R</i>-factors(gt) <i>etc</i>.
and is not relevant to the choice of reflections for refinement.
<i>R</i>-factors based on <i>F</i>^2^ are statistically about twice as large
as those based on <i>F</i>, and <i>R</i>- factors based on ALL data will be
even larger.
;
_reflns_number_total     3627
_reflns_number_gt     2979
_reflns_threshold_expression     I>2\s(I)
_refine_ls_structure_factor_coef     Fsqd
_refine_ls_matrix_type     full
_refine_ls_R_factor_all     0.0410
_refine_ls_R_factor_gt     0.0334
_refine_ls_wR_factor_gt     0.0805
_refine_ls_wR_factor_ref     0.0835
_refine_ls_goodness_of_fit_ref     1.011
_refine_ls_restrained_S_all     1.011
_refine_ls_number_reflns     3627
_refine_ls_number_parameters     227
_refine_ls_number_restraints     0
_refine_ls_hydrogen_treatment     mixed
_refine_ls_weighting_scheme     calc
_refine_ls_weighting_details
         'calc w=1/[\s^2^(Fo^2^)+(0.0500P)^2^+0.0000P] where P=(Fo^2^+2Fc^2^)/3'
_atom_sites_solution_hydrogens     geom
_atom_sites_solution_primary     direct
_atom_sites_solution_secondary     difmap
_refine_ls_shift/su_max     0.001
_refine_ls_shift/su_mean     0.000
_refine_diff_density_max     0.436
_refine_diff_density_min     -0.269
_refine_ls_extinction_method     none
_refine_ls_extinction_coef     ?
loop_
    _atom_type_symbol
    _atom_type_description
    _atom_type_scat_dispersion_real
    _atom_type_scat_dispersion_imag
    _atom_type_scat_source
    'C' 'C' 0.0033 0.0016
                         'International Tables Vol C Tables 4.2.6.8 and 6.1.1.4'
    'H' 'H' 0.0000 0.0000
                         'International Tables Vol C Tables 4.2.6.8 and 6.1.1.4'
    'N' 'N' 0.0061 0.0033
                         'International Tables Vol C Tables 4.2.6.8 and 6.1.1.4'
    'O' 'O' 0.0106 0.0060
                         'International Tables Vol C Tables 4.2.6.8 and 6.1.1.4'
    'F' 'F' 0.0171 0.0103
                         'International Tables Vol C Tables 4.2.6.8 and 6.1.1.4'
    'S' 'S' 0.1246 0.1234
                         'International Tables Vol C Tables 4.2.6.8 and 6.1.1.4'
_computing_data_collection     'CrystalClear (Rigaku, 2009)'
_computing_cell_refinement     'CrystalClear (Rigaku, 2009)'
_computing_data_reduction     'CrystalClear (Rigaku, 2009)'
_computing_structure_solution     'SHELXS97 (Sheldrick, 2008)'
_computing_structure_refinement     'SHELXL97 (Sheldrick, 2008)'
_computing_molecular_graphics     'SHELXTL (Sheldrick, 2008)'
_computing_publication_material     'CrystalStructure (Rigaku, 2009)'
loop_
    _atom_site_type_symbol
    _atom_site_label
    _atom_site_fract_x
    _atom_site_fract_y
    _atom_site_fract_z
    _atom_site_U_iso_or_equiv
    _atom_site_adp_type
    _atom_site_calc_flag
    _atom_site_refinement_flags
    _atom_site_occupancy
    _atom_site_symmetry_multiplicity
    _atom_site_disorder_assembly
    _atom_site_disorder_group
    S S1 1.09867(3) 0.59272(4) 0.13111(2) 0.01692(10) Uani d . 1 1 . .
    F F1 0.63627(8) 0.49595(8) -0.01023(6) 0.0223(2) Uani d . 1 1 . .
    F F2 0.70354(8) 0.30439(8) -0.04289(6) 0.0208(2) Uani d . 1 1 . .
    F F3 0.56928(7) 0.31300(9) 0.03576(6) 0.0211(2) Uani d . 1 1 . .
    F F4 0.77930(9) 0.74276(9) 0.59153(6) 0.0287(2) Uani d . 1 1 . .
    O O1 0.81420(9) 0.24372(9) 0.15081(7) 0.0161(2) Uani d . 1 1 . .
    H H1 0.7778 0.2236 0.1910 0.024 Uiso calc R 1 1 . .
    O O2 0.64286(9) 0.28689(10) 0.25049(7) 0.0214(2) Uani d . 1 1 . .
    O O3 0.55299(9) 0.49304(10) 0.22282(7) 0.0200(2) Uani d . 1 1 . .
    N N1 0.89236(10) 0.43819(12) 0.10096(8) 0.0139(2) Uani d . 1 1 . .
    N N2 0.96704(11) 0.54349(13) 0.24822(8) 0.0156(2) Uani d . 1 1 . .
    C C1 0.97865(12) 0.52093(13) 0.16191(9) 0.0138(3) Uani d . 1 1 . .
    C C2 0.78397(12) 0.37743(13) 0.12011(9) 0.0131(3) Uani d . 1 1 . .
    C C3 0.67215(13) 0.37300(14) 0.02481(10) 0.0159(3) Uani d . 1 1 . .
    C C4 0.74924(12) 0.46406(13) 0.19506(9) 0.0132(3) Uani d . 1 1 . .
    H H4 0.7220 0.5551 0.1673 0.016 Uiso calc R 1 1 . .
    C C5 0.64259(13) 0.40290(14) 0.22563(9) 0.0154(3) Uani d . 1 1 . .
    C C6 0.44550(14) 0.44909(18) 0.25374(11) 0.0270(4) Uani d . 1 1 . .
    H H6A 0.4297 0.3523 0.2400 0.032 Uiso calc R 1 1 . .
    H H6B 0.3666 0.4985 0.2169 0.032 Uiso calc R 1 1 . .
    C C7 0.47442(16) 0.47361(19) 0.35960(12) 0.0333(4) Uani d . 1 1 . .
    H H7A 0.5492 0.4200 0.3963 0.050 Uiso calc R 1 1 . .
    H H7B 0.3998 0.4479 0.3781 0.050 Uiso calc R 1 1 . .
    H H7C 0.4931 0.5689 0.3736 0.050 Uiso calc R 1 1 . .
    C C8 0.87196(12) 0.47696(14) 0.28305(9) 0.0138(3) Uani d . 1 1 . .
    H H8 0.9039 0.3849 0.3058 0.017 Uiso calc R 1 1 . .
    C C9 0.85100(12) 0.55238(14) 0.36593(9) 0.0136(3) Uani d . 1 1 . .
    C C10 0.84025(13) 0.47892(14) 0.44373(10) 0.0160(3) Uani d . 1 1 . .
    H H10 0.8506 0.3843 0.4449 0.019 Uiso calc R 1 1 . .
    C C11 0.81454(13) 0.54231(15) 0.51951(10) 0.0174(3) Uani d . 1 1 . .
    H H11 0.8055 0.4924 0.5720 0.021 Uiso calc R 1 1 . .
    C C12 0.80260(13) 0.67954(15) 0.51632(10) 0.0183(3) Uani d . 1 1 . .
    C C13 0.81342(14) 0.75668(15) 0.44131(10) 0.0216(3) Uani d . 1 1 . .
    H H13 0.8051 0.8515 0.4417 0.026 Uiso calc R 1 1 . .
    C C14 0.83700(14) 0.69099(14) 0.36509(10) 0.0184(3) Uani d . 1 1 . .
    H H14 0.8436 0.7414 0.3120 0.022 Uiso calc R 1 1 . .
    H H2A 1.0172(14) 0.5927(16) 0.2825(11) 0.015(4) Uiso d . 1 1 . .
    H H1A 0.9054(15) 0.4242(17) 0.0489(12) 0.026(5) Uiso d . 1 1 . .
loop_
    _atom_site_aniso_label
    _atom_site_aniso_U_11
    _atom_site_aniso_U_22
    _atom_site_aniso_U_33
    _atom_site_aniso_U_12
    _atom_site_aniso_U_13
    _atom_site_aniso_U_23
    S1 0.01646(18) 0.01854(18) 0.01832(18) -0.00502(13) 0.00919(14) -0.00420(14)
    F1 0.0232(4) 0.0197(5) 0.0198(4) 0.0034(3) 0.0016(3) 0.0036(3)
    F2 0.0202(4) 0.0267(5) 0.0166(4) -0.0024(3) 0.0075(3) -0.0088(3)
    F3 0.0137(4) 0.0288(5) 0.0210(4) -0.0066(3) 0.0061(3) -0.0033(4)
    F4 0.0441(6) 0.0261(5) 0.0230(5) -0.0029(4) 0.0206(4) -0.0098(4)
    O1 0.0198(5) 0.0124(5) 0.0183(5) 0.0014(4) 0.0093(4) 0.0014(4)
    O2 0.0211(5) 0.0190(5) 0.0266(6) -0.0008(4) 0.0114(4) 0.0025(4)
    O3 0.0160(5) 0.0229(6) 0.0235(5) 0.0035(4) 0.0097(4) 0.0004(4)
    N1 0.0138(6) 0.0172(6) 0.0128(6) -0.0028(4) 0.0071(5) -0.0034(5)
    N2 0.0146(6) 0.0196(6) 0.0125(6) -0.0063(5) 0.0044(5) -0.0045(5)
    C1 0.0134(7) 0.0128(6) 0.0149(7) 0.0019(5) 0.0044(5) -0.0002(5)
    C2 0.0131(6) 0.0126(7) 0.0148(6) -0.0001(5) 0.0061(5) -0.0005(5)
    C3 0.0157(7) 0.0160(7) 0.0178(7) -0.0005(5) 0.0078(6) -0.0022(5)
    C4 0.0141(7) 0.0137(6) 0.0124(6) 0.0007(5) 0.0054(5) -0.0006(5)
    C5 0.0143(7) 0.0185(7) 0.0127(6) -0.0006(5) 0.0034(5) -0.0025(5)
    C6 0.0152(7) 0.0367(9) 0.0330(9) 0.0005(6) 0.0133(7) -0.0020(7)
    C7 0.0292(9) 0.0453(11) 0.0317(9) 0.0066(8) 0.0185(8) 0.0055(8)
    C8 0.0134(6) 0.0149(7) 0.0134(6) -0.0005(5) 0.0049(5) 0.0000(5)
    C9 0.0109(6) 0.0158(7) 0.0133(6) -0.0016(5) 0.0028(5) -0.0013(5)
    C10 0.0170(7) 0.0141(7) 0.0166(7) -0.0004(5) 0.0051(5) 0.0002(5)
    C11 0.0181(7) 0.0222(7) 0.0129(6) -0.0017(6) 0.0064(6) 0.0023(6)
    C12 0.0202(7) 0.0217(8) 0.0152(7) -0.0024(6) 0.0092(6) -0.0064(6)
    C13 0.0294(8) 0.0133(7) 0.0243(8) -0.0019(6) 0.0119(6) -0.0028(6)
    C14 0.0242(8) 0.0161(7) 0.0169(7) -0.0020(6) 0.0097(6) 0.0009(6)
_geom_special_details
;
All e.s.d.'s (except the e.s.d. in the dihedral angle between two l.s. planes)
are estimated using the full covariance matrix. The cell e.s.d.'s are taken
into account individually in the estimation of e.s.d.'s in distances, angles
and torsion angles; correlations between e.s.d.'s in cell parameters are only
used when they are defined by crystal symmetry. An approximate (isotropic)
treatment of cell e.s.d.'s is used for estimating e.s.d.'s involving l.s.
planes.
;
loop_
    _geom_bond_atom_site_label_1
    _geom_bond_atom_site_label_2
    _geom_bond_site_symmetry_2
    _geom_bond_distance
    _geom_bond_publ_flag
    S1 C1 . 1.6905(13) ?
    F1 C3 . 1.3381(16) ?
    F2 C3 . 1.3428(15) ?
    F3 C3 . 1.3367(15) ?
    F4 C12 . 1.3678(15) ?
    O1 C2 . 1.4120(15) ?
    O1 H1 . 0.8400 ?
    O2 C5 . 1.2130(16) ?
    O3 C5 . 1.3252(16) ?
    O3 C6 . 1.4675(16) ?
    N1 C1 . 1.3504(17) ?
    N1 C2 . 1.4462(16) ?
    N1 H1A . 0.835(16) ?
    N2 C1 . 1.3345(17) ?
    N2 C8 . 1.4668(16) ?
    N2 H2A . 0.785(16) ?
    C2 C3 . 1.5296(18) ?
    C2 C4 . 1.5436(17) ?
    C4 C5 . 1.5167(18) ?
    C4 C8 . 1.5363(18) ?
    C4 H4 . 1.0000 ?
    C6 C7 . 1.501(2) ?
    C6 H6A . 0.9900 ?
    C6 H6B . 0.9900 ?
    C7 H7A . 0.9800 ?
    C7 H7B . 0.9800 ?
    C7 H7C . 0.9800 ?
    C8 C9 . 1.5122(18) ?
    C8 H8 . 1.0000 ?
    C9 C14 . 1.3906(19) ?
    C9 C10 . 1.3950(18) ?
    C10 C11 . 1.3881(19) ?
    C10 H10 . 0.9500 ?
    C11 C12 . 1.374(2) ?
    C11 H11 . 0.9500 ?
    C12 C13 . 1.381(2) ?
    C13 C14 . 1.3936(19) ?
    C13 H13 . 0.9500 ?
    C14 H14 . 0.9500 ?
loop_
    _geom_angle_atom_site_label_1
    _geom_angle_atom_site_label_2
    _geom_angle_atom_site_label_3
    _geom_angle_site_symmetry_1
    _geom_angle_site_symmetry_3
    _geom_angle
    _geom_angle_publ_flag
    C2 O1 H1 . . 109.5 ?
    C5 O3 C6 . . 117.11(11) ?
    C1 N1 C2 . . 124.90(11) ?
    C1 N1 H1A . . 114.4(11) ?
    C2 N1 H1A . . 120.7(11) ?
    C1 N2 C8 . . 123.93(12) ?
    C1 N2 H2A . . 116.6(10) ?
    C8 N2 H2A . . 119.4(10) ?
    N2 C1 N1 . . 117.77(12) ?
    N2 C1 S1 . . 120.74(10) ?
    N1 C1 S1 . . 121.49(10) ?
    O1 C2 N1 . . 109.59(10) ?
    O1 C2 C3 . . 107.38(11) ?
    N1 C2 C3 . . 107.50(10) ?
    O1 C2 C4 . . 112.87(10) ?
    N1 C2 C4 . . 108.58(11) ?
    C3 C2 C4 . . 110.79(10) ?
    F3 C3 F1 . . 107.59(10) ?
    F3 C3 F2 . . 107.24(11) ?
    F1 C3 F2 . . 107.32(11) ?
    F3 C3 C2 . . 111.15(10) ?
    F1 C3 C2 . . 111.82(11) ?
    F2 C3 C2 . . 111.49(10) ?
    C5 C4 C8 . . 109.66(10) ?
    C5 C4 C2 . . 112.60(11) ?
    C8 C4 C2 . . 106.91(10) ?
    C5 C4 H4 . . 109.2 ?
    C8 C4 H4 . . 109.2 ?
    C2 C4 H4 . . 109.2 ?
    O2 C5 O3 . . 125.76(12) ?
    O2 C5 C4 . . 123.20(12) ?
    O3 C5 C4 . . 111.03(11) ?
    O3 C6 C7 . . 110.79(13) ?
    O3 C6 H6A . . 109.5 ?
    C7 C6 H6A . . 109.5 ?
    O3 C6 H6B . . 109.5 ?
    C7 C6 H6B . . 109.5 ?
    H6A C6 H6B . . 108.1 ?
    C6 C7 H7A . . 109.5 ?
    C6 C7 H7B . . 109.5 ?
    H7A C7 H7B . . 109.5 ?
    C6 C7 H7C . . 109.5 ?
    H7A C7 H7C . . 109.5 ?
    H7B C7 H7C . . 109.5 ?
    N2 C8 C9 . . 111.83(11) ?
    N2 C8 C4 . . 105.97(10) ?
    C9 C8 C4 . . 113.17(10) ?
    N2 C8 H8 . . 108.6 ?
    C9 C8 H8 . . 108.6 ?
    C4 C8 H8 . . 108.6 ?
    C14 C9 C10 . . 119.37(13) ?
    C14 C9 C8 . . 122.23(12) ?
    C10 C9 C8 . . 118.35(12) ?
    C11 C10 C9 . . 120.83(13) ?
    C11 C10 H10 . . 119.6 ?
    C9 C10 H10 . . 119.6 ?
    C12 C11 C10 . . 117.96(13) ?
    C12 C11 H11 . . 121.0 ?
    C10 C11 H11 . . 121.0 ?
    F4 C12 C11 . . 118.22(12) ?
    F4 C12 C13 . . 118.43(13) ?
    C11 C12 C13 . . 123.34(13) ?
    C12 C13 C14 . . 117.84(14) ?
    C12 C13 H13 . . 121.1 ?
    C14 C13 H13 . . 121.1 ?
    C9 C14 C13 . . 120.64(13) ?
    C9 C14 H14 . . 119.7 ?
    C13 C14 H14 . . 119.7 ?
loop_
    _geom_torsion_atom_site_label_1
    _geom_torsion_atom_site_label_2
    _geom_torsion_atom_site_label_3
    _geom_torsion_atom_site_label_4
    _geom_torsion_site_symmetry_1
    _geom_torsion_site_symmetry_2
    _geom_torsion_site_symmetry_3
    _geom_torsion_site_symmetry_4
    _geom_torsion
    _geom_torsion_publ_flag
    C8 N2 C1 N1 . . . . 4.3(2) ?
    C8 N2 C1 S1 . . . . -175.06(10) ?
    C2 N1 C1 N2 . . . . 3.4(2) ?
    C2 N1 C1 S1 . . . . -177.24(10) ?
    C1 N1 C2 O1 . . . . -99.95(14) ?
    C1 N1 C2 C3 . . . . 143.65(13) ?
    C1 N1 C2 C4 . . . . 23.75(17) ?
    O1 C2 C3 F3 . . . . 59.68(13) ?
    N1 C2 C3 F3 . . . . 177.53(10) ?
    C4 C2 C3 F3 . . . . -63.98(14) ?
    O1 C2 C3 F1 . . . . 179.95(10) ?
    N1 C2 C3 F1 . . . . -62.21(13) ?
    C4 C2 C3 F1 . . . . 56.28(14) ?
    O1 C2 C3 F2 . . . . -59.90(13) ?
    N1 C2 C3 F2 . . . . 57.94(14) ?
    C4 C2 C3 F2 . . . . 176.43(10) ?
    O1 C2 C4 C5 . . . . -54.01(14) ?
    N1 C2 C4 C5 . . . . -175.72(10) ?
    C3 C2 C4 C5 . . . . 66.45(14) ?
    O1 C2 C4 C8 . . . . 66.48(13) ?
    N1 C2 C4 C8 . . . . -55.23(13) ?
    C3 C2 C4 C8 . . . . -173.07(10) ?
    C6 O3 C5 O2 . . . . 0.9(2) ?
    C6 O3 C5 C4 . . . . -178.03(11) ?
    C8 C4 C5 O2 . . . . -69.83(16) ?
    C2 C4 C5 O2 . . . . 49.06(18) ?
    C8 C4 C5 O3 . . . . 109.10(13) ?
    C2 C4 C5 O3 . . . . -132.01(12) ?
    C5 O3 C6 C7 . . . . 91.06(16) ?
    C1 N2 C8 C9 . . . . -161.16(12) ?
    C1 N2 C8 C4 . . . . -37.41(17) ?
    C5 C4 C8 N2 . . . . -176.87(11) ?
    C2 C4 C8 N2 . . . . 60.79(13) ?
    C5 C4 C8 C9 . . . . -53.96(15) ?
    C2 C4 C8 C9 . . . . -176.31(10) ?
    N2 C8 C9 C14 . . . . 44.36(17) ?
    C4 C8 C9 C14 . . . . -75.23(16) ?
    N2 C8 C9 C10 . . . . -138.31(12) ?
    C4 C8 C9 C10 . . . . 102.10(14) ?
    C14 C9 C10 C11 . . . . 0.66(19) ?
    C8 C9 C10 C11 . . . . -176.75(12) ?
    C9 C10 C11 C12 . . . . -1.3(2) ?
    C10 C11 C12 F4 . . . . -178.98(12) ?
    C10 C11 C12 C13 . . . . 0.8(2) ?
    F4 C12 C13 C14 . . . . -179.92(13) ?
    C11 C12 C13 C14 . . . . 0.3(2) ?
    C10 C9 C14 C13 . . . . 0.5(2) ?
    C8 C9 C14 C13 . . . . 177.79(13) ?
    C12 C13 C14 C9 . . . . -1.0(2) ?
loop_
    _geom_hbond_atom_site_label_D
    _geom_hbond_atom_site_label_H
    _geom_hbond_atom_site_label_A
    _geom_hbond_site_symmetry_A
    _geom_hbond_distance_DH
    _geom_hbond_distance_HA
    _geom_hbond_distance_DA
    _geom_hbond_angle_DHA
    O1 H1 O2 . 0.84 2.06 2.7767(13) 144
    O1 H1 S1 2_745 0.84 2.83 3.3796(10) 124
    N1 H1A S1 3_765 0.835(16) 2.635(17) 3.4566(12) 168.1(15)
_iucr_refine_instructions_details
;
TITL shelx in P2(1)/c
CELL 0.71073  11.0091   9.9741  14.6890  90.000 109.269  90.000
ZERR    4.00   0.0012   0.001  0.0016   0.000   0.012   0.000
LATT 1
SYMM -X, 0.5+Y, 0.5-Z
SFAC C  H  N  O  F  S
UNIT 56 56 8 12 16 4
ACTA
CONF
HTAB
SIZE 0.20 0.19 0.12
L.S. 4
BOND $H
HTAB O1 O2
EQIV $1 -x+2, y-1/2, -z+1/2
HTAB O1 S1_$1
HTAB N2 O1_$1
EQIV $2 -x+2, -y+1, -z
HTAB N1 S1_$2
FMAP 2
PLAN 5
TEMP -160
WGHT    0.050000
FVAR       0.45458
S1    6    1.098671    0.592724    0.131110    11.00000    0.01646    0.01854 =
         0.01832   -0.00420    0.00919   -0.00502
F1    5    0.636266    0.495950   -0.010225    11.00000    0.02321    0.01968 =
         0.01980    0.00357    0.00156    0.00343
F2    5    0.703540    0.304386   -0.042886    11.00000    0.02015    0.02669 =
         0.01658   -0.00881    0.00752   -0.00241
F3    5    0.569280    0.313000    0.035763    11.00000    0.01374    0.02881 =
         0.02097   -0.00332    0.00615   -0.00655
F4    5    0.779304    0.742756    0.591527    11.00000    0.04415    0.02614 =
         0.02300   -0.00985    0.02064   -0.00295
O1    4    0.814201    0.243717    0.150811    11.00000    0.01976    0.01245 =
         0.01829    0.00144    0.00927    0.00136
AFIX 147
H1    2    0.777842    0.223615    0.191034    11.00000   -1.50000
AFIX   0
O2    4    0.642865    0.286885    0.250487    11.00000    0.02114    0.01901 =
         0.02659    0.00253    0.01136   -0.00081
O3    4    0.552991    0.493042    0.222820    11.00000    0.01597    0.02294 =
         0.02354    0.00043    0.00973    0.00349
N1    3    0.892362    0.438191    0.100965    11.00000    0.01382    0.01722 =
         0.01281   -0.00339    0.00712   -0.00278
N2    3    0.967044    0.543486    0.248216    11.00000    0.01464    0.01962 =
         0.01248   -0.00448    0.00438   -0.00625
C1    1    0.978653    0.520926    0.161914    11.00000    0.01336    0.01281 =
         0.01495   -0.00022    0.00444    0.00192
C2    1    0.783974    0.377434    0.120107    11.00000    0.01312    0.01255 =
         0.01480   -0.00049    0.00613   -0.00005
C3    1    0.672150    0.372996    0.024806    11.00000    0.01568    0.01602 =
         0.01778   -0.00219    0.00781   -0.00045
C4    1    0.749236    0.464060    0.195059    11.00000    0.01413    0.01367 =
         0.01238   -0.00059    0.00535    0.00067
AFIX  13
H4    2    0.722024    0.555107    0.167306    11.00000   -1.20000
AFIX   0
C5    1    0.642591    0.402897    0.225633    11.00000    0.01428    0.01852 =
         0.01268   -0.00251    0.00339   -0.00060
C6    1    0.445496    0.449089    0.253738    11.00000    0.01517    0.03673 =
         0.03301   -0.00200    0.01328    0.00046
AFIX  23
H6A   2    0.429668    0.352295    0.239962    11.00000   -1.20000
H6B   2    0.366597    0.498489    0.216866    11.00000   -1.20000
AFIX   0
C7    1    0.474418    0.473613    0.359601    11.00000    0.02921    0.04531 =
         0.03173    0.00552    0.01851    0.00660
AFIX 137
H7A   2    0.549172    0.420045    0.396282    11.00000   -1.50000
H7B   2    0.399840    0.447883    0.378060    11.00000   -1.50000
H7C   2    0.493128    0.568923    0.373587    11.00000   -1.50000
AFIX   0
C8    1    0.871963    0.476957    0.283055    11.00000    0.01344    0.01485 =
         0.01336    0.00001    0.00491   -0.00047
AFIX  13
H8    2    0.903912    0.384929    0.305752    11.00000   -1.20000
AFIX   0
C9    1    0.850997    0.552382    0.365932    11.00000    0.01085    0.01582 =
         0.01328   -0.00133    0.00281   -0.00161
C10   1    0.840245    0.478919    0.443728    11.00000    0.01700    0.01415 =
         0.01661    0.00017    0.00506   -0.00041
AFIX  43
H10   2    0.850648    0.384315    0.444859    11.00000   -1.20000
AFIX   0
C11   1    0.814538    0.542313    0.519507    11.00000    0.01814    0.02222 =
         0.01285    0.00225    0.00641   -0.00165
AFIX  43
H11   2    0.805478    0.492373    0.571964    11.00000   -1.20000
AFIX   0
C12   1    0.802595    0.679536    0.516319    11.00000    0.02024    0.02175 =
         0.01522   -0.00643    0.00916   -0.00237
C13   1    0.813419    0.756680    0.441311    11.00000    0.02938    0.01333 =
         0.02429   -0.00282    0.01193   -0.00186
AFIX  43
H13   2    0.805061    0.851462    0.441657    11.00000   -1.20000
AFIX   0
C14   1    0.837001    0.690985    0.365087    11.00000    0.02423    0.01612 =
         0.01689    0.00087    0.00969   -0.00195
AFIX  43
H14   2    0.843579    0.741382    0.312033    11.00000   -1.20000
AFIX   0
H2A   2    1.017183    0.592723    0.282547    11.00000    0.01520
H1A   2    0.905431    0.424228    0.048924    11.00000    0.02622
HKLF 4
REM  shelx in P2(1)/c
REM R1 =  0.0334 for   2979 Fo > 4sig(Fo)  and  0.0410 for all   3627 data
REM    227 parameters refined using      0 restraints
END
;
data_global
_journal_date_recd_electronic     2011-12-26
_journal_date_accepted     2012-02-19
_journal_name_full     'Acta Crystallographica, Section E'
_journal_year     2012
_journal_volume     68
_journal_issue      3
_journal_page_first     o880
_journal_page_last     o880
_journal_paper_category     QO
_journal_paper_doi     10.1107/S1600536812007465
_journal_coeditor_code     FJ2501
_publ_contact_author_name     'Bao-Jun Huang'
_publ_contact_author_address
;
Institute of Surface Micro and Nano Materials,
Xuchang University,
Xuchang, Henan Province 461000,
People's Republic of China
;
_publ_contact_author_email     'huangbaojun77@yahoo.com.cn'
_publ_contact_author_fax     ?
_publ_contact_author_phone     ?
_publ_section_title
;\
Ethyl
6-(4-fluorophenyl)-4-hydroxy-2-sulfanylidene-4-trifluoromethyl-1,3-diazinane-\
5-carboxylate
;
loop_
    _publ_author_name
    _publ_author_footnote
    _publ_author_address
    'Bao-Jun Huang' .
;
Institute of Surface Micro and Nano Materials,
Xuchang University,
Xuchang, Henan Province 461000,
People's Republic of China
;
    'Lei Zhu' .
;
College of Chemistry and Chemical Engineering,
Xuchang University,
Xuchang, Henan Province, 461000,
People's Republic of China
;
    'Qin He' .
;
College of Chemistry and Chemical Engineering,
Xuchang University,
Xuchang, Henan Province, 461000,
People's Republic of China
;
