# Supplementary material for: Ethyl 6-(4-fluoro­phen­yl)-4-hy­droxy-2-sulfanyl­idene-4-trifluoro­methyl-1,3-diazinane-5-carboxyl­ate
Source: Acta Crystallogr Sect E Struct Rep Online. 2012 Feb 29;68(Pt 3):o880. doi: 10.1107/S1600536812007465 (PMC3297928; doi:10.1107/S1600536812007465)
Supplement: Supplementary file 2 [file e-68-0o880-Isup2.hkl]

# 
# h,k,l, Fc-squared, Fo-squared, sigma(Fo-squared) and status flag 
# 
data_I
_shelx_title ' shelx in P2(1)/c' 
_shelx_refln_list_code          4 
_shelx_F_calc_maximum      196.85 
_exptl_crystal_F_000       752.00 
_reflns_d_resolution_high  0.7585 
 
loop_ 
 _symmetry_equiv_pos_as_xyz 
 'x, y, z' 
 '-x, y+1/2, -z+1/2' 
 '-x, -y, -z' 
 'x, -y-1/2, z-1/2' 
 
_cell_length_a    11.0091 
_cell_length_b     9.9741 
_cell_length_c    14.6890 
_cell_angle_alpha  90.000 
_cell_angle_beta  109.269 
_cell_angle_gamma  90.000 
 
_shelx_F_squared_multiplier     1.000 
 
loop_ 
 _refln_index_h 
 _refln_index_k 
 _refln_index_l 
 _refln_F_squared_calc 
 _refln_F_squared_meas 
 _refln_F_squared_sigma 
 _refln_observed_status 
   1   0   0     1680.91     1837.00     22.32 o 
   2   0   0     4462.86     4884.65    135.98 o 
   3   0   0    10306.13    12033.81    199.34 o 
   4   0   0     4349.89     4634.71     60.63 o 
   5   0   0     1283.51     1343.41     24.76 o 
   6   0   0      521.47      525.30     20.99 o 
   7   0   0       75.79       67.30     28.31 o 
   8   0   0      380.96      384.80     21.44 o 
   9   0   0     1959.54     2068.49     53.02 o 
  10   0   0        3.01        9.53      9.46 o 
  11   0   0     1539.84     1613.14     60.34 o 
  12   0   0       60.51       71.25     20.94 o 
  13   0   0      264.09      273.81     21.90 o 
   1   1   0     4094.14     4256.18    119.72 o 
   2   1   0     5967.96     6348.76     72.21 o 
   3   1   0     4131.40     4354.16     68.13 o 
   4   1   0     4650.03     5175.95    128.96 o 
   5   1   0      184.64      163.22      5.39 o 
   6   1   0     1324.36     1383.31     35.08 o 
   7   1   0      356.93      306.87     37.91 o 
   8   1   0      397.30      379.80     15.46 o 
   9   1   0      246.75      239.07     13.83 o 
  10   1   0       20.53       26.65      7.55 o 
  11   1   0        0.32        0.19      6.09 o 
  12   1   0      343.36      382.38     19.47 o 
  13   1   0        0.06        4.44      6.64 o 
   0   2   0    10380.99    11253.48     83.21 o 
   1   2   0      694.62      712.55      6.02 o 
   2   2   0    17715.75    19665.31    147.73 o 
   3   2   0       17.11       14.54      2.62 o 
   4   2   0     1035.02     1047.26      7.41 o 
   5   2   0     2004.12     1984.22     25.43 o 
   6   2   0       50.38       46.76      2.76 o 
   7   2   0      303.62      311.70     10.43 o 
   8   2   0     2053.47     2009.71     33.96 o 
   9   2   0      248.95      220.39     12.38 o 
  10   2   0      613.18      609.57     23.37 o 
  11   2   0       88.02       97.73     24.86 o 
  12   2   0       28.24       24.58      8.92 o 
  13   2   0        9.70        3.67      5.97 o 
   1   3   0     3863.25     3945.68     33.35 o 
   2   3   0     7212.27     7819.46     83.85 o 
   3   3   0       97.44       66.10      2.97 o 
   4   3   0      527.90      534.34      7.23 o 
   5   3   0       82.98       76.84      3.89 o 
   6   3   0       64.44       56.62      4.30 o 
   7   3   0     3659.10     3722.87     39.90 o 
   8   3   0     3251.20     3162.53    142.55 o 
   9   3   0      135.19      131.31      8.57 o 
  10   3   0       65.04       72.14     18.60 o 
  11   3   0       85.22       82.85     22.39 o 
  12   3   0       55.85       52.04     24.95 o 
  13   3   0      267.06      287.56     24.20 o 
   0   4   0    16068.94    18501.35    241.84 o 
   1   4   0      331.35      345.20     28.24 o 
   2   4   0      473.05      483.41      6.66 o 
   3   4   0     1362.03     1497.39     30.68 o 
   4   4   0      346.46      297.68      8.52 o 
   5   4   0     3913.10     4013.54     65.57 o 
   6   4   0     1428.08     1328.25     78.89 o 
   7   4   0      147.20      153.01      5.66 o 
   8   4   0        0.66        1.85      1.83 o 
   9   4   0      335.68      348.20     12.37 o 
  10   4   0      647.39      619.71     27.29 o 
  11   4   0       58.17       55.80     20.43 o 
  12   4   0      152.10      163.00     19.10 o 
  13   4   0        7.86       10.01      6.82 o 
   1   5   0       61.51       52.59      5.44 o 
   2   5   0      394.47      336.53     10.79 o 
   3   5   0      132.74      138.00      6.71 o 
   4   5   0      218.37      217.53      9.32 o 
   5   5   0     1047.79     1052.53     20.19 o 
   6   5   0      255.23      240.90      8.02 o 
   7   5   0     1425.47     1465.75     28.75 o 
   8   5   0       72.49       65.31      6.69 o 
   9   5   0        0.78        1.92      3.75 o 
  10   5   0      224.90      247.01     20.92 o 
  11   5   0        0.22        3.03      6.53 o 
  12   5   0       79.06       72.40     34.22 o 
   0   6   0      112.73      106.66     10.16 o 
   1   6   0     3634.43     3582.25     48.08 o 
   2   6   0      532.87      550.72     14.01 o 
   3   6   0      669.23      673.39     16.04 o 
   4   6   0      259.80      249.48     10.06 o 
   5   6   0      349.84      334.51     11.60 o 
   6   6   0      412.20      445.43     12.78 o 
   7   6   0     1128.08     1151.32     21.42 o 
   8   6   0       40.46       35.93      8.79 o 
   9   6   0      178.06      178.33     10.62 o 
  10   6   0      761.87      807.41     32.89 o 
  11   6   0      160.85      162.16     18.74 o 
  12   6   0       51.87       46.01     26.11 o 
   1   7   0      137.03      135.14     10.49 o 
   2   7   0     1290.25     1415.31     22.07 o 
   3   7   0      710.81      653.34     15.41 o 
   4   7   0       92.22       99.23     13.68 o 
   5   7   0      152.16      145.38     11.31 o 
   6   7   0      408.68      384.42     12.03 o 
   7   7   0      388.81      400.90     13.37 o 
   8   7   0      266.89      273.00     10.72 o 
   9   7   0       32.30       29.89     10.49 o 
  10   7   0       61.28       60.85     21.56 o 
  11   7   0      181.27      169.26     15.74 o 
   0   8   0       80.45      108.68     25.57 o 
   1   8   0       27.07       23.49      5.42 o 
   2   8   0      275.18      280.08     13.00 o 
   3   8   0        0.00        4.85      4.05 o 
   4   8   0       45.81       52.50     10.07 o 
   5   8   0      537.09      543.25     18.96 o 
   6   8   0      198.51      203.02     13.01 o 
   7   8   0      970.28      960.50     24.91 o 
   8   8   0        3.32        4.85      3.88 o 
   9   8   0       46.68       39.43     18.86 o 
  10   8   0        2.47        7.12      7.99 o 
   1   9   0      122.39      139.67     13.43 o 
   2   9   0        8.63       10.00      5.42 o 
   3   9   0      754.33      790.59     26.32 o 
   4   9   0      503.49      486.70     17.10 o 
   5   9   0      331.73      349.45     14.17 o 
   6   9   0       27.13       33.36      9.73 o 
   7   9   0       82.47       81.40     21.41 o 
   8   9   0      141.20      149.82      9.74 o 
   9   9   0       77.11       60.53     23.13 o 
   0  10   0      298.70      304.79     17.70 o 
   1  10   0      236.26      218.38     15.55 o 
   2  10   0      220.21      201.50     16.34 o 
   3  10   0      606.74      568.72     20.80 o 
   4  10   0      765.68      785.92     23.80 o 
   5  10   0      516.58      503.29     17.01 o 
   6  10   0      120.12      110.77     23.41 o 
   7  10   0       30.91       25.16     10.27 o 
   8  10   0       54.78       41.69     21.12 o 
   1  11   0      821.57      687.65     32.24 o 
   2  11   0       63.49       82.02     16.88 o 
   3  11   0       18.49       19.65      5.28 o 
   4  11   0       12.63        8.82      5.31 o 
   5  11   0       25.53       13.19      6.06 o 
   6  11   0        0.08        4.53      4.29 o 
   7  11   0       14.32       16.43      6.58 o 
   0  12   0       13.22        9.50      6.26 o 
   1  12   0       20.28       23.10      8.63 o 
   2  12   0       29.47       29.26     11.66 o 
   3  12   0      151.98      117.39     16.60 o 
   4  12   0      172.58      169.45     15.96 o 
   5  12   0        1.98        6.74      4.47 o 
   1  13   0       40.23       33.33     13.58 o 
 -13   1   1        1.67        3.95      5.99 o 
 -12   1   1        7.30        8.16      5.88 o 
 -11   1   1      441.61      431.55     20.14 o 
 -10   1   1       38.25       37.14     10.20 o 
  -9   1   1        6.31       10.23      6.91 o 
  -8   1   1      137.98      131.46      9.59 o 
  -7   1   1     1268.64     1188.36     34.72 o 
  -6   1   1     3288.50     3484.16     24.71 o 
  -5   1   1     1105.33     1139.90     19.32 o 
  -4   1   1      821.50      751.55      6.48 o 
  -3   1   1     8542.74     9595.99     42.55 o 
  -2   1   1       28.34       24.25      1.34 o 
  -1   1   1     7704.28     8095.36     92.85 o 
   0   1   1     4752.53     4924.60    144.22 o 
   1   1   1     3761.43     3936.16     20.57 o 
   2   1   1     1332.88     1380.36     23.76 o 
   3   1   1     8915.04     9700.93     72.29 o 
   4   1   1     1057.05      991.09     11.16 o 
   5   1   1     1222.65     1250.30     24.67 o 
   6   1   1      699.12      717.77     10.32 o 
   7   1   1        4.28        7.10      2.50 o 
   8   1   1     1692.33     1757.79     33.03 o 
   9   1   1     4957.14     5143.93     74.76 o 
  10   1   1     1064.12     1081.23     30.22 o 
  11   1   1       13.16       20.42      7.89 o 
  12   1   1        6.60        7.19      6.53 o 
  13   1   1      266.07      263.12     18.30 o 
 -13   2   1        9.83       15.08      9.68 o 
 -12   2   1       17.91       18.50      7.10 o 
 -11   2   1       29.14       33.28     13.32 o 
 -10   2   1      133.45      223.31     41.04 o 
  -9   2   1      285.68      270.18     16.56 o 
  -8   2   1      514.05      482.47      9.74 o 
  -7   2   1      299.58      280.10      8.72 o 
  -6   2   1      364.52      375.10      6.88 o 
  -5   2   1      737.33      725.96     11.03 o 
  -4   2   1        7.88       13.93      2.44 o 
  -3   2   1      986.72      884.14     10.03 o 
  -2   2   1        5.63        3.83      1.18 o 
  -1   2   1     1215.39     1238.25      9.48 o 
   0   2   1      658.66      544.77      5.84 o 
   1   2   1    38749.56    43867.18    968.95 o 
   2   2   1     1723.25     1822.38     16.86 o 
   3   2   1      652.44      640.04      6.07 o 
   4   2   1        6.56        2.70      1.33 o 
   5   2   1      497.66      456.06     10.27 o 
   6   2   1      556.33      496.04     10.30 o 
   7   2   1       58.08       53.65      5.62 o 
   8   2   1      555.53      499.53     16.99 o 
   9   2   1     1152.43     1233.47     30.29 o 
  10   2   1      696.06      747.85     40.28 o 
  11   2   1       70.72       85.05     26.83 o 
  12   2   1      419.98      448.68     23.12 o 
  13   2   1       78.40       52.85     25.55 o 
 -13   3   1      106.08      107.26     14.84 o 
 -12   3   1      162.11      161.57     14.67 o 
 -11   3   1       11.66       11.57      6.87 o 
 -10   3   1      421.43      445.37     25.03 o 
  -9   3   1       86.01       78.97      7.13 o 
  -8   3   1      161.49      153.66      7.54 o 
  -7   3   1     1003.06     1025.22     14.18 o 
  -6   3   1      511.08      521.68      9.48 o 
  -5   3   1       29.89       27.64      3.13 o 
  -4   3   1      432.45      437.80      7.79 o 
  -3   3   1      193.42      182.14      4.27 o 
  -2   3   1     1708.51     1761.56     11.96 o 
  -1   3   1       10.41        7.58      1.48 o 
   0   3   1     1693.39     1637.46     14.87 o 
   1   3   1     1665.89     1688.74     14.49 o 
   2   3   1     2778.38     2855.57     23.44 o 
   3   3   1      953.28      937.82      7.77 o 
   4   3   1        0.69        2.22      1.81 o 
   5   3   1     2529.59     2532.89     29.13 o 
   6   3   1      181.50      187.16      6.12 o 
   7   3   1      954.34      939.16     19.39 o 
   8   3   1     1986.48     1823.30     87.79 o 
   9   3   1       20.60       21.92      6.85 o 
  10   3   1       77.99       67.13     16.43 o 
  11   3   1      299.22      304.35     19.10 o 
  12   3   1        4.07        7.28      6.52 o 
  13   3   1        0.95        6.17      7.15 o 
 -13   4   1      428.61      474.10     26.95 o 
 -12   4   1       23.83       30.14     13.51 o 
 -11   4   1       95.19       87.53     16.77 o 
 -10   4   1      372.88      367.37     23.31 o 
  -9   4   1       38.68       38.49      8.79 o 
  -8   4   1     1232.67     1196.79     19.12 o 
  -7   4   1      292.09      273.21      6.60 o 
  -6   4   1        6.65        6.08      2.60 o 
  -5   4   1      513.21      540.92     11.20 o 
  -4   4   1      726.90      731.99     10.83 o 
  -3   4   1       68.70       72.11      3.11 o 
  -2   4   1      688.71      676.99      7.21 o 
  -1   4   1     2263.81     2112.16     28.05 o 
   0   4   1        0.89        4.59      1.65 o 
   1   4   1      549.91      528.10      6.57 o 
   2   4   1     5433.22     5606.29     79.13 o 
   3   4   1     3190.05     3378.27     30.48 o 
   4   4   1       47.43       42.19      7.72 o 
   5   4   1      111.87       96.62      4.68 o 
   6   4   1        4.78        5.82      2.61 o 
   7   4   1     1504.85     1528.47     21.12 o 
   8   4   1      527.97      513.91     13.65 o 
   9   4   1      131.07      134.80     11.03 o 
  10   4   1        4.34        7.54      7.61 o 
  11   4   1       37.14       38.84     11.87 o 
  12   4   1       68.62       66.04     25.86 o 
 -12   5   1      755.04      814.54     29.73 o 
 -11   5   1        1.00        3.41      5.65 o 
 -10   5   1      492.94      491.35     22.31 o 
  -9   5   1      254.61      250.14     12.97 o 
  -8   5   1        0.04        1.81      3.15 o 
  -7   5   1     1183.23     1130.46     21.62 o 
  -6   5   1      357.13      347.37     10.06 o 
  -5   5   1       44.77       57.88     12.25 o 
  -4   5   1      131.94      143.19      6.45 o 
  -3   5   1       30.92       45.22      6.24 o 
  -2   5   1       52.97       37.54      7.99 o 
  -1   5   1     7085.57     7355.29     93.78 o 
   0   5   1       92.15      130.27      5.77 o 
   1   5   1     1820.40     1829.87     18.48 o 
   2   5   1     1151.67     1289.11     28.83 o 
   3   5   1    10732.31    11882.97    109.23 o 
   4   5   1      232.65      208.58      8.77 o 
   5   5   1      378.63      320.51     11.12 o 
   6   5   1      466.99      471.21     12.07 o 
   7   5   1      199.41      198.57      8.49 o 
   8   5   1       14.31       17.67      5.74 o 
   9   5   1       38.23       47.96     14.58 o 
  10   5   1       78.52       88.55     24.86 o 
  11   5   1       48.51       39.32     18.64 o 
  12   5   1       39.85       33.61     20.02 o 
 -12   6   1       38.92       32.73     22.18 o 
 -11   6   1      270.24      288.48     18.29 o 
 -10   6   1      111.38      109.55     25.32 o 
  -9   6   1      132.50      124.77     12.47 o 
  -8   6   1      489.63      474.50     17.71 o 
  -7   6   1       13.79       14.04      4.32 o 
  -6   6   1     1423.79     1394.65     21.32 o 
  -5   6   1      183.01      184.65      8.00 o 
  -4   6   1     1310.20     1389.35     23.42 o 
  -3   6   1      163.36      162.09      8.25 o 
  -2   6   1        1.82        3.13      3.06 o 
  -1   6   1       29.75       29.24      7.36 o 
   0   6   1      270.38      246.59      9.38 o 
   1   6   1     2626.85     2905.08     40.48 o 
   2   6   1      114.59       93.31     10.30 o 
   3   6   1      213.00      224.08      8.93 o 
   4   6   1        2.50        9.81      3.02 o 
   5   6   1      631.35      605.80     14.24 o 
   6   6   1       81.85       95.57     10.15 o 
   7   6   1       54.46       58.10     12.40 o 
   8   6   1       35.95       35.73      9.58 o 
   9   6   1      310.02      299.37     16.76 o 
  10   6   1        8.66        9.61      7.24 o 
  11   6   1      142.51      138.62     17.78 o 
 -11   7   1      154.52      134.42     43.71 o 
 -10   7   1      691.40      698.67     27.28 o 
  -9   7   1      113.87      102.98     21.29 o 
  -8   7   1       56.40       60.43      8.46 o 
  -7   7   1      257.46      259.14     11.46 o 
  -6   7   1     1435.38     1474.17     26.12 o 
  -5   7   1       38.34       49.07     10.04 o 
  -4   7   1      309.23      291.49     10.73 o 
  -3   7   1       68.46      173.73     41.94 o 
  -2   7   1      728.95      784.37     19.11 o 
  -1   7   1      472.76      463.39     13.76 o 
   0   7   1        0.63        3.78      3.67 o 
   1   7   1      115.94      122.11      9.28 o 
   2   7   1       47.55       50.14     11.01 o 
   3   7   1      236.09      242.89      9.94 o 
   4   7   1       58.56       46.73      8.51 o 
   5   7   1     2599.11     2585.32     36.72 o 
   6   7   1       16.19       16.38      4.93 o 
   7   7   1      236.87      238.60     10.87 o 
   8   7   1       45.23       52.11     12.71 o 
   9   7   1      198.75      206.70     14.66 o 
  10   7   1       31.04       35.32     14.73 o 
  11   7   1       20.32       18.57     10.31 o 
 -11   8   1        6.10        4.31     10.32 o 
 -10   8   1       42.63       40.67     16.99 o 
  -9   8   1      224.85      233.19     13.66 o 
  -8   8   1        6.86        7.16      4.14 o 
  -7   8   1      570.61      574.97     18.46 o 
  -6   8   1      217.22      201.35     11.54 o 
  -5   8   1      848.37      872.16     25.55 o 
  -4   8   1      668.62      644.77     16.92 o 
  -3   8   1     2735.31     2803.17     39.82 o 
  -2   8   1      263.64      270.41     10.26 o 
  -1   8   1        2.19        2.18      4.18 o 
   0   8   1      243.56      222.01     12.48 o 
   1   8   1      291.01      284.57     11.35 o 
   2   8   1      251.83      250.52     12.41 o 
   3   8   1      451.16      487.82     16.42 o 
   4   8   1      205.85      189.89     13.85 o 
   5   8   1      749.33      728.29     22.50 o 
   6   8   1     1256.57     1270.74     27.77 o 
   7   8   1       41.36       42.50     10.46 o 
   8   8   1       34.20       32.21      8.87 o 
   9   8   1       19.22       19.77     10.33 o 
  10   8   1      248.42      272.62     18.24 o 
 -10   9   1        0.14        6.24      7.84 o 
  -9   9   1       40.93       35.90     14.44 o 
  -8   9   1       17.25       23.56      7.78 o 
  -7   9   1      557.20      547.06     17.53 o 
  -6   9   1       45.13       44.07     12.13 o 
  -5   9   1       42.68       46.15     10.25 o 
  -4   9   1        0.01        5.42      5.20 o 
  -3   9   1       13.96       23.04      5.53 o 
  -2   9   1      559.77      559.06     16.77 o 
  -1   9   1       10.20        6.56      4.44 o 
   0   9   1      563.42      481.29     17.26 o 
   1   9   1        1.65        5.63      4.51 o 
   2   9   1     1443.29     1258.59     84.98 o 
   3   9   1       44.53       60.35     12.43 o 
   4   9   1      420.19      400.57     14.34 o 
   5   9   1        9.52        7.76      4.48 o 
   6   9   1      117.95      112.23     15.15 o 
   7   9   1        8.74        9.16      3.87 o 
   8   9   1       82.08       71.63     28.15 o 
   9   9   1       42.81       37.04     18.91 o 
  -9  10   1      114.37       82.42     42.07 o 
  -8  10   1        3.00        7.49      6.07 o 
  -7  10   1       11.56       12.24      4.35 o 
  -6  10   1       28.40       20.80      6.85 o 
  -5  10   1       31.77       31.97     12.15 o 
  -4  10   1       10.92       11.78      4.69 o 
  -3  10   1      863.92      868.25     25.90 o 
  -2  10   1     1037.93      939.50     27.66 o 
  -1  10   1      121.28      127.39     24.09 o 
   0  10   1      523.50      497.85     17.40 o 
   1  10   1       29.40       20.31      5.23 o 
   2  10   1       53.96       53.65     12.36 o 
   3  10   1        0.12        4.83      4.55 o 
   4  10   1      249.03      211.54     16.00 o 
   5  10   1      194.68      176.08     12.94 o 
   6  10   1      162.43      159.82     17.41 o 
   7  10   1       16.01       15.78      6.27 o 
   8  10   1      210.71      207.46     16.80 o 
  -7  11   1      234.25      228.91     13.37 o 
  -6  11   1      118.35       81.23     28.87 o 
  -5  11   1       52.11       48.61     15.24 o 
  -4  11   1       69.03       68.79     12.47 o 
  -3  11   1       34.40       29.82      8.97 o 
  -2  11   1      673.91      708.09     20.41 o 
  -1  11   1       65.74       68.56     14.51 o 
   0  11   1      411.98      449.76     19.15 o 
   1  11   1       74.80       67.92     13.93 o 
   2  11   1       79.04       73.73     17.88 o 
   3  11   1       23.30       30.54      8.92 o 
   4  11   1     1220.68     1268.97     29.01 o 
   5  11   1       46.65       35.60     12.42 o 
   6  11   1       55.36       41.01     18.21 o 
   7  11   1      283.23      296.45     15.74 o 
  -5  12   1      100.05       98.93     18.57 o 
  -4  12   1        5.05        8.53      4.36 o 
  -3  12   1       16.83       20.82      8.79 o 
  -2  12   1      114.90       84.83     21.39 o 
  -1  12   1        1.23        5.61      5.71 o 
   0  12   1        7.16        6.56      5.28 o 
   1  12   1      367.38      385.63     19.77 o 
   2  12   1        0.43        3.78      5.70 o 
   3  12   1       73.23       52.72     19.33 o 
   4  12   1        4.96       12.70      5.10 o 
   5  12   1        4.17        5.68      5.06 o 
  -1  13   1      376.78      403.17     20.14 o 
   0  13   1       11.44       15.53      6.88 o 
   1  13   1       48.63       31.64     11.22 o 
 -14   0   2      371.55      412.28     32.60 o 
 -13   0   2       94.16      124.32     15.71 o 
 -12   0   2       60.65       80.19     34.90 o 
 -11   0   2      171.38      167.04     15.44 o 
 -10   0   2      262.39      210.01     31.70 o 
  -9   0   2      631.19      605.55     26.56 o 
  -8   0   2      263.82      259.24     15.54 o 
  -7   0   2      850.48      895.36     30.28 o 
  -6   0   2     1865.13     1707.03     98.84 o 
  -5   0   2     4348.98     4903.80    117.67 o 
  -4   0   2     2247.44     2330.49     55.36 o 
  -3   0   2      782.09      824.79      7.83 o 
  -2   0   2     2169.27     2081.65     34.81 o 
  -1   0   2      633.80      620.90      7.90 o 
   0   0   2       60.64       72.00      2.20 o 
   1   0   2      333.87      320.10      4.86 o 
   2   0   2    28221.60    33605.17    565.22 o 
   3   0   2     5739.00     6248.19     93.81 o 
   4   0   2     4753.00     4855.86     29.66 o 
   5   0   2     5280.11     5755.12     59.40 o 
   6   0   2     3360.92     3566.90     54.93 o 
   7   0   2      329.82      326.32      7.80 o 
   8   0   2     2194.95     2226.79     53.98 o 
   9   0   2        8.10        7.18      8.20 o 
  10   0   2     2459.37     2398.72     69.82 o 
  11   0   2        8.71        7.41      8.74 o 
  12   0   2      132.00      127.30     29.63 o 
  13   0   2       37.41       39.97     35.95 o 
 -14   1   2      130.35      116.25     13.17 o 
 -13   1   2       29.25       19.50      8.50 o 
 -12   1   2       25.06       24.99     11.60 o 
 -11   1   2       41.66       38.63     10.78 o 
 -10   1   2        6.30        6.21      5.25 o 
  -9   1   2      769.50      818.22     22.02 o 
  -8   1   2      159.81      147.46     10.53 o 
  -7   1   2      306.87      305.36      6.91 o 
  -6   1   2      839.22      853.18      9.48 o 
  -5   1   2     7993.64     8958.92     84.26 o 
  -4   1   2      136.33      135.29      2.88 o 
  -3   1   2      191.00      197.66      2.78 o 
  -2   1   2     3976.96     4431.52     17.58 o 
  -1   1   2     1431.25     1461.75     13.22 o 
   0   1   2      728.76      708.65      5.76 o 
   1   1   2      815.36      836.10      7.14 o 
   2   1   2      584.75      562.71      5.59 o 
   3   1   2     4863.33     5119.76     68.64 o 
   4   1   2     1398.11     1506.56     16.14 o 
   5   1   2       81.92       70.72      3.49 o 
   6   1   2     6826.83     7024.39     81.72 o 
   7   1   2       10.57       11.59      1.78 o 
   8   1   2     1594.23     1511.96     44.64 o 
   9   1   2        1.60        0.24      8.16 o 
  10   1   2      898.16      907.94     33.69 o 
  11   1   2       10.39       15.48      5.92 o 
  12   1   2      157.65      138.64     22.31 o 
  13   1   2       23.74       16.43     10.53 o 
 -13   2   2       10.36       11.24      7.57 o 
 -12   2   2      113.44      119.56     21.73 o 
 -11   2   2       21.32       34.97     12.17 o 
 -10   2   2       48.26       42.28     12.74 o 
  -9   2   2     1566.51     1508.75     23.06 o 
  -8   2   2      249.45      246.53      6.03 o 
  -7   2   2     4600.80     4728.50     57.67 o 
  -6   2   2     3581.12     3787.69     48.96 o 
  -5   2   2      271.28      332.35      6.74 o 
  -4   2   2    11867.49    13460.69    184.60 o 
  -3   2   2      342.92      368.84      9.36 o 
  -2   2   2        0.23        6.95      1.41 o 
  -1   2   2      978.52      985.22      7.29 o 
   0   2   2     7301.77     7895.31     77.69 o 
   1   2   2      392.64      379.08      4.45 o 
   2   2   2     5687.38     6022.40     63.43 o 
   3   2   2      531.48      460.85      5.64 o 
   4   2   2     1588.39     1623.46     20.95 o 
   5   2   2      733.06      736.02     15.67 o 
   6   2   2      398.09      403.59      9.33 o 
   7   2   2      860.78      796.62     14.33 o 
   8   2   2      958.90      794.32     73.89 o 
   9   2   2      102.65      100.98     20.72 o 
  10   2   2       11.29       12.74      9.95 o 
  11   2   2      293.83      266.16     21.69 o 
  12   2   2      161.44      134.18     16.59 o 
 -13   3   2      157.90      169.17     16.04 o 
 -12   3   2      110.36      106.95     14.32 o 
 -11   3   2      833.92      911.64     51.49 o 
 -10   3   2      283.71      287.03     16.43 o 
  -9   3   2       85.06       80.75      8.38 o 
  -8   3   2       42.11       31.52      3.37 o 
  -7   3   2      342.11      338.66      8.54 o 
  -6   3   2      603.36      529.12      9.69 o 
  -5   3   2       78.53       66.73      3.50 o 
  -4   3   2      726.11      749.84      8.68 o 
  -3   3   2     1428.22     1483.19     11.40 o 
  -2   3   2      989.44     1023.49      8.42 o 
  -1   3   2       50.81       53.97      2.20 o 
   0   3   2      921.82      893.22     14.28 o 
   1   3   2     2703.30     2666.26     23.43 o 
   2   3   2     2424.38     2583.36     32.83 o 
   3   3   2      391.36      324.04      7.02 o 
   4   3   2     1650.52     1603.33     21.30 o 
   5   3   2      156.02      134.40      4.39 o 
   6   3   2      470.91      453.91     11.34 o 
   7   3   2      369.43      356.75      7.97 o 
   8   3   2      344.44      332.42      7.35 o 
   9   3   2       11.36       12.53      4.52 o 
  10   3   2      603.86      647.50     25.52 o 
  11   3   2      779.14      770.29     30.44 o 
  12   3   2      151.89      158.49     21.69 o 
 -13   4   2      305.89      309.45     18.44 o 
 -12   4   2      229.47      256.22     17.16 o 
 -11   4   2        7.37        6.82      5.52 o 
 -10   4   2      190.79      168.21     12.53 o 
  -9   4   2      120.03      106.05      9.79 o 
  -8   4   2      879.65      859.92     13.65 o 
  -7   4   2      163.23      166.11      5.59 o 
  -6   4   2       44.27       64.52      8.81 o 
  -5   4   2      401.71      378.53      8.36 o 
  -4   4   2      246.30      290.92      7.56 o 
  -3   4   2      198.00      240.76     15.91 o 
  -2   4   2     3995.91     3850.01     48.21 o 
  -1   4   2      485.50      455.13      7.07 o 
   0   4   2      259.54      245.11      5.27 o 
   1   4   2      889.34      776.34     12.01 o 
   2   4   2        7.69       29.20      4.88 o 
   3   4   2      332.09      305.86      8.30 o 
   4   4   2      459.21      436.24     16.34 o 
   5   4   2     1839.73     1887.73     66.21 o 
   6   4   2        2.52        2.77      2.03 o 
   7   4   2      809.24      759.89     18.70 o 
   8   4   2      117.25      131.44      6.72 o 
   9   4   2      669.53      602.67     51.15 o 
  10   4   2       20.61       15.03      8.63 o 
  11   4   2      339.70      336.35     20.70 o 
  12   4   2      289.55      253.55     19.12 o 
 -13   5   2       45.10       43.74     21.26 o 
 -12   5   2       17.11       19.47     11.39 o 
 -11   5   2      236.50      222.43     17.06 o 
 -10   5   2        0.37        4.18      5.91 o 
  -9   5   2       36.98       29.77      7.90 o 
  -8   5   2       67.92       58.89     11.08 o 
  -7   5   2      145.77      139.84      9.68 o 
  -6   5   2       73.91       82.44      7.95 o 
  -5   5   2       74.44       73.54      7.39 o 
  -4   5   2       17.87       24.40      5.66 o 
  -3   5   2      146.03      132.80      5.89 o 
  -2   5   2        8.93       17.32      4.16 o 
  -1   5   2      573.62      617.39      9.32 o 
   0   5   2       56.44       99.13     20.75 o 
   1   5   2     2321.67     2509.40     25.33 o 
   2   5   2      294.33      332.80     10.56 o 
   3   5   2     1020.01     1134.99     22.06 o 
   4   5   2     1003.30     1054.32     19.48 o 
   5   5   2      270.33      263.11      9.23 o 
   6   5   2       50.96       58.00     10.15 o 
   7   5   2       15.23       23.42      6.14 o 
   8   5   2      234.92      230.34      8.78 o 
   9   5   2      475.41      514.90     18.06 o 
  10   5   2       17.41       18.55      7.85 o 
  11   5   2        0.50        8.19      8.18 o 
  12   5   2       24.40       21.81     11.52 o 
 -12   6   2      167.55      171.04     20.75 o 
 -11   6   2       12.57       11.69     10.19 o 
 -10   6   2       27.79       28.13      9.51 o 
  -9   6   2        3.40        3.99      4.78 o 
  -8   6   2      108.48      102.43      9.80 o 
  -7   6   2        5.41       10.16      3.43 o 
  -6   6   2     1202.33     1193.48     19.82 o 
  -5   6   2       83.08       91.38      9.75 o 
  -4   6   2     1850.30     1882.58     28.76 o 
  -3   6   2      359.46      341.36     11.59 o 
  -2   6   2      322.00      342.96     11.07 o 
  -1   6   2        5.26        6.10      2.77 o 
   0   6   2      818.95      860.23     17.54 o 
   1   6   2     1118.06     1254.71     23.00 o 
   2   6   2       35.81       72.20     14.86 o 
   3   6   2     3826.98     3914.43     53.65 o 
   4   6   2       28.72       31.75      6.96 o 
   5   6   2      565.39      584.99     14.01 o 
   6   6   2       78.06       78.68      9.97 o 
   7   6   2      566.48      557.51     20.11 o 
   8   6   2      219.52      223.37     10.18 o 
   9   6   2      122.25      120.86     15.75 o 
  10   6   2        0.00        6.61      9.50 o 
  11   6   2      184.88      164.02     18.81 o 
 -12   7   2      484.04      529.11     63.97 o 
 -11   7   2       14.99       17.47     15.07 o 
 -10   7   2        1.74        5.06      4.68 o 
  -9   7   2      258.41      280.23     13.60 o 
  -8   7   2      619.57      625.93     21.54 o 
  -7   7   2      158.94      147.15     14.36 o 
  -6   7   2     1336.83     1390.32     24.48 o 
  -5   7   2      258.15      255.46     11.27 o 
  -4   7   2      453.25      454.73     13.31 o 
  -3   7   2      129.55      127.17     10.43 o 
  -2   7   2       16.34       21.72      8.57 o 
  -1   7   2      896.09      812.09     21.43 o 
   0   7   2       79.10       73.29     14.34 o 
   1   7   2        0.39        5.87      3.28 o 
   2   7   2      450.83      431.40     12.41 o 
   3   7   2      758.46      752.14     16.77 o 
   4   7   2      401.34      420.09     12.28 o 
   5   7   2     1221.50     1233.34     22.74 o 
   6   7   2     1450.32     1415.05     36.81 o 
   7   7   2      109.03      107.79     12.27 o 
   8   7   2        5.56        7.56      3.44 o 
   9   7   2      102.43      130.39     23.41 o 
  10   7   2        6.35        6.57      5.87 o 
  11   7   2       10.85        9.68     11.90 o 
 -11   8   2       34.73       43.44     26.09 o 
 -10   8   2      272.11      244.89     16.08 o 
  -9   8   2       48.81       39.09     14.55 o 
  -8   8   2      145.75      138.70     11.38 o 
  -7   8   2     1265.52     1256.02     32.61 o 
  -6   8   2       21.03       18.20      5.79 o 
  -5   8   2       31.88       39.98      8.83 o 
  -4   8   2       23.06       22.83      7.52 o 
  -3   8   2     1494.40     1513.99     30.36 o 
  -2   8   2      274.31      260.01     11.80 o 
  -1   8   2      433.79      416.66     13.52 o 
   0   8   2        2.98        2.73      4.52 o 
   1   8   2      762.25      712.69     15.78 o 
   2   8   2        1.49        4.26      4.52 o 
   3   8   2        7.35        7.81      4.37 o 
   4   8   2      416.94      378.19     12.65 o 
   5   8   2        2.21        3.28      5.00 o 
   6   8   2      378.28      376.35     16.61 o 
   7   8   2       15.62       16.38      7.17 o 
   8   8   2      218.62      206.86     13.64 o 
   9   8   2        3.07        8.40      6.00 o 
  10   8   2       70.71       53.37     29.86 o 
 -10   9   2      315.23      333.21     27.22 o 
  -9   9   2      471.90      460.70     17.15 o 
  -8   9   2      118.76      107.29     12.48 o 
  -7   9   2       26.34       22.78      7.08 o 
  -6   9   2        3.69        5.39      4.17 o 
  -5   9   2      941.48      943.42     27.65 o 
  -4   9   2       54.48       54.05     11.52 o 
  -3   9   2       58.22       64.76     12.02 o 
  -2   9   2      393.65      394.00     12.56 o 
  -1   9   2        0.17        4.97      4.17 o 
   0   9   2      130.06      147.52     23.56 o 
   1   9   2      480.31      485.10     18.52 o 
   2   9   2       16.34       17.84      5.07 o 
   3   9   2      158.94      151.30     11.88 o 
   4   9   2      589.36      613.80     18.57 o 
   5   9   2       18.53       25.87      7.11 o 
   6   9   2      896.85      903.62     25.83 o 
   7   9   2      250.55      238.18     12.30 o 
   8   9   2        0.04        2.57      5.52 o 
   9   9   2       16.55       12.40      7.70 o 
  -9  10   2      383.78      401.80     24.35 o 
  -8  10   2      309.49      323.01     13.17 o 
  -7  10   2       13.35       13.60      5.30 o 
  -6  10   2      138.45      134.87     11.21 o 
  -5  10   2        1.31        3.81      3.94 o 
  -4  10   2      298.42      302.02     16.50 o 
  -3  10   2      261.41      244.31     20.80 o 
  -2  10   2      716.86      709.76     22.22 o 
  -1  10   2      491.37      511.90     19.02 o 
   0  10   2       18.76       30.45      7.08 o 
   1  10   2      725.75      724.31     23.00 o 
   2  10   2      451.11      453.90     17.33 o 
   3  10   2        9.40        8.01      5.64 o 
   4  10   2        7.78        6.07      5.68 o 
   5  10   2        7.37        8.90      5.52 o 
   6  10   2        0.32        3.15      4.83 o 
   7  10   2      515.33      508.55     16.45 o 
   8  10   2      190.83      172.20     16.73 o 
  -7  11   2       24.65       19.29      8.50 o 
  -6  11   2       22.00       23.36      8.38 o 
  -5  11   2       41.46       41.59     18.06 o 
  -4  11   2       40.52       38.37     12.14 o 
  -3  11   2       14.37       17.40      4.92 o 
  -2  11   2       32.56       33.59      8.21 o 
  -1  11   2       45.96       52.00     11.12 o 
   0  11   2      208.64      184.67     36.44 o 
   1  11   2      362.81      323.52     15.15 o 
   2  11   2      133.77      121.28     21.18 o 
   3  11   2      171.27      135.35     28.10 o 
   4  11   2      142.31      133.07     22.76 o 
   5  11   2       39.00       32.45     10.88 o 
   6  11   2      213.92      169.18     14.00 o 
  -5  12   2      168.05      170.00     12.02 o 
  -4  12   2      108.59      133.27     16.64 o 
  -3  12   2      116.36      110.90     26.73 o 
  -2  12   2       43.49       42.56     13.75 o 
  -1  12   2       48.93       37.51     12.65 o 
   0  12   2       60.76       49.37     14.72 o 
   1  12   2        7.75        7.69      5.00 o 
   2  12   2       29.06       17.61      7.12 o 
   3  12   2        8.60        6.93      5.08 o 
   4  12   2       52.90       45.78     17.56 o 
  -1  13   2      823.16      908.21     33.59 o 
   0  13   2      539.09      574.70     24.24 o 
 -14   1   3      200.81      223.85     16.89 o 
 -13   1   3      161.61      148.60     12.25 o 
 -12   1   3       71.65       65.48     24.20 o 
 -11   1   3       26.04       25.67      8.82 o 
 -10   1   3      840.89      804.94     24.19 o 
  -9   1   3       62.85       62.71     17.97 o 
  -8   1   3      141.31      139.38      4.04 o 
  -7   1   3        7.81       13.57      1.02 o 
  -6   1   3     2176.46     2372.36     19.04 o 
  -5   1   3      118.03       97.17      2.94 o 
  -4   1   3       35.67       34.39      1.85 o 
  -3   1   3     1883.09     1901.88     11.72 o 
  -2   1   3       49.74       47.23      2.20 o 
  -1   1   3     3563.90     3796.29     36.33 o 
   0   1   3      666.99      648.80      5.52 o 
   1   1   3    10652.45    11688.35     54.79 o 
   2   1   3      430.70      461.43      5.37 o 
   3   1   3       24.83       24.78      2.92 o 
   4   1   3     2865.69     3160.83     37.21 o 
   5   1   3      308.90      398.97      8.10 o 
   6   1   3      396.54      359.86      8.63 o 
   7   1   3       90.59       85.20      7.02 o 
   8   1   3      264.45      249.25      8.29 o 
   9   1   3      499.03      489.40     24.96 o 
  10   1   3      210.65      200.99     23.61 o 
  11   1   3      845.41      869.92     30.53 o 
  12   1   3      426.02      420.91     20.07 o 
 -14   2   3      200.69      185.29     20.30 o 
 -13   2   3      241.59      237.97     14.37 o 
 -12   2   3       33.13       34.11     12.05 o 
 -11   2   3      557.62      599.18     24.32 o 
 -10   2   3      149.24      145.07     15.93 o 
  -9   2   3       84.74       85.97      6.25 o 
  -8   2   3       89.95       81.16      5.14 o 
  -7   2   3     1490.61     1441.00     16.11 o 
  -6   2   3      100.89       90.91      3.47 o 
  -5   2   3     2199.21     2090.32     15.93 o 
  -4   2   3      980.93     1379.75    134.75 o 
  -3   2   3     2226.40     2192.30     22.90 o 
  -2   2   3     3804.90     3935.07     40.46 o 
  -1   2   3       86.95       68.71      2.05 o 
   0   2   3      329.69      323.13      4.00 o 
   1   2   3      415.72      399.62      4.95 o 
   2   2   3     3658.16     3681.83     22.16 o 
   3   2   3       50.42       42.61      3.86 o 
   4   2   3     1240.64     1166.99     11.80 o 
   5   2   3      623.58      611.21     11.61 o 
   6   2   3       18.70       21.62      3.21 o 
   7   2   3      857.87      808.61     20.09 o 
   8   2   3      921.46      852.91     29.37 o 
   9   2   3       82.32       70.48     16.83 o 
  10   2   3       41.88       51.31     16.34 o 
  11   2   3      231.04      221.62     19.84 o 
  12   2   3        1.05        4.24      7.90 o 
 -13   3   3        0.09        4.71      6.25 o 
 -12   3   3      221.37      237.12     18.54 o 
 -11   3   3        8.92        8.00      4.03 o 
 -10   3   3      492.01      498.71     21.97 o 
  -9   3   3       57.50       62.77      6.41 o 
  -8   3   3     1089.04     1064.92     15.37 o 
  -7   3   3     1400.18     1390.61     16.62 o 
  -6   3   3        2.22        4.43      1.51 o 
  -5   3   3     1273.57     1273.77     23.20 o 
  -4   3   3     4738.54     4906.83     47.86 o 
  -3   3   3      285.62      288.83      5.65 o 
  -2   3   3        9.25       13.54      2.31 o 
  -1   3   3      133.27      125.93      3.05 o 
   0   3   3     1405.10     1419.11     17.03 o 
   1   3   3       13.85       12.64      2.03 o 
   2   3   3      110.27      102.12      3.58 o 
   3   3   3      564.13      590.98      8.06 o 
   4   3   3        3.45        2.93      1.99 o 
   5   3   3     1203.25     1223.86     18.56 o 
   6   3   3       17.09       18.20      4.48 o 
   7   3   3     1916.06     1878.56     72.38 o 
   8   3   3      494.92      478.05     11.01 o 
   9   3   3       66.84       66.03     15.35 o 
  10   3   3      107.38      101.05     25.51 o 
  11   3   3       15.60       14.13      6.43 o 
  12   3   3      176.92      189.11     18.10 o 
 -13   4   3        0.92        2.16      7.45 o 
 -12   4   3      211.42      203.54     21.03 o 
 -11   4   3       58.13       61.36     18.80 o 
 -10   4   3        0.29        1.84      4.21 o 
  -9   4   3       78.13       80.89      5.57 o 
  -8   4   3      370.65      336.60      9.20 o 
  -7   4   3      156.40      138.22      6.56 o 
  -6   4   3     4153.99     4235.01     60.05 o 
  -5   4   3      643.77      693.54     12.96 o 
  -4   4   3       10.39       12.10      2.66 o 
  -3   4   3      167.42      168.88      4.93 o 
  -2   4   3       81.39       83.36      3.58 o 
  -1   4   3      786.82      788.67     16.53 o 
   0   4   3       13.52       19.73      3.56 o 
   1   4   3     4471.61     4701.85     61.00 o 
   2   4   3      213.19      234.52      7.56 o 
   3   4   3     2679.31     2510.84     45.76 o 
   4   4   3       38.40       32.98      6.20 o 
   5   4   3       89.77       90.16      7.85 o 
   6   4   3        1.06        3.55      2.13 o 
   7   4   3      275.79      273.14      9.68 o 
   8   4   3      174.60      154.88      7.62 o 
   9   4   3      881.04      936.40     34.07 o 
  10   4   3       49.93       40.89     15.39 o 
  11   4   3       16.46       21.60     11.52 o 
  12   4   3        1.65        3.66      7.63 o 
 -13   5   3      360.39      396.95     31.99 o 
 -12   5   3       80.74       78.37     37.66 o 
 -11   5   3      622.59      611.81     29.05 o 
 -10   5   3      448.20      428.10     17.37 o 
  -9   5   3      330.15      320.38     11.74 o 
  -8   5   3       30.47       28.00      8.19 o 
  -7   5   3       98.74       96.81      7.23 o 
  -6   5   3      240.82      249.25      9.72 o 
  -5   5   3      383.93      347.47     10.46 o 
  -4   5   3     2119.45     2058.81     27.68 o 
  -3   5   3      767.71      751.44     12.95 o 
  -2   5   3     1126.04     1173.68     19.28 o 
  -1   5   3      407.12      392.99      9.71 o 
   0   5   3     4083.72     4178.09     73.87 o 
   1   5   3     1049.35     1134.95     16.32 o 
   2   5   3      495.12      467.14     11.55 o 
   3   5   3      489.40      512.50     13.51 o 
   4   5   3     1382.67     1410.52     26.49 o 
   5   5   3      822.86      851.09     16.61 o 
   6   5   3      390.82      395.99     11.26 o 
   7   5   3      580.16      559.78     14.78 o 
   8   5   3       96.14       90.60      7.63 o 
   9   5   3        2.13        5.98      4.44 o 
  10   5   3       33.31       41.52     18.67 o 
  11   5   3        3.83       10.69      6.93 o 
 -12   6   3      543.19      542.87     34.12 o 
 -11   6   3      505.80      550.26     23.30 o 
 -10   6   3      290.29      268.64     12.71 o 
  -9   6   3      616.58      582.01     18.06 o 
  -8   6   3       18.82       26.50      6.46 o 
  -7   6   3       53.89       67.74     13.02 o 
  -6   6   3        0.34        3.18      2.52 o 
  -5   6   3      232.52      211.70      8.41 o 
  -4   6   3        2.13        4.45      4.28 o 
  -3   6   3       30.57       30.39      6.59 o 
  -2   6   3      917.72      899.28     30.60 o 
  -1   6   3     1621.61     1641.97     26.27 o 
   0   6   3       89.84      134.12      9.40 o 
   1   6   3      187.46      190.34     13.21 o 
   2   6   3      676.27      689.49     16.06 o 
   3   6   3      167.78      202.00     12.57 o 
   4   6   3        2.67        5.90      2.70 o 
   5   6   3       22.39       26.46      6.96 o 
   6   6   3      466.36      452.85     13.54 o 
   7   6   3       12.13       16.08      4.89 o 
   8   6   3        0.23        2.22      2.08 o 
   9   6   3      238.14      226.12     13.21 o 
  10   6   3       56.68       47.13     23.96 o 
  11   6   3      167.24      192.20     18.02 o 
 -12   7   3        1.62        2.11      7.50 o 
 -11   7   3        6.84        8.87      8.15 o 
 -10   7   3      139.66      125.04     12.65 o 
  -9   7   3      199.06      196.27     13.34 o 
  -8   7   3      610.71      587.14     17.46 o 
  -7   7   3      576.05      564.40     19.81 o 
  -6   7   3      847.22      862.76     20.41 o 
  -5   7   3       48.97       59.78     12.05 o 
  -4   7   3     2607.02     2584.55     35.10 o 
  -3   7   3     1030.81     1022.81     17.71 o 
  -2   7   3       50.03       46.59      9.84 o 
  -1   7   3      370.07      376.18     11.14 o 
   0   7   3        9.29       18.50      4.76 o 
   1   7   3      351.73      343.82     11.06 o 
   2   7   3        2.14        2.25      3.26 o 
   3   7   3        0.96        4.11      4.39 o 
   4   7   3       34.16       35.46      7.70 o 
   5   7   3      961.65      920.28     20.22 o 
   6   7   3      188.03      189.94     10.48 o 
   7   7   3      395.52      404.63     15.72 o 
   8   7   3       79.38       82.58     24.71 o 
   9   7   3       56.98       39.91     17.44 o 
  10   7   3        4.77        7.33      6.48 o 
 -11   8   3      810.40      843.74     47.16 o 
 -10   8   3      118.83      120.32     17.18 o 
  -9   8   3      133.78      121.23     12.75 o 
  -8   8   3      162.90      160.39     12.56 o 
  -7   8   3      632.55      630.18     19.95 o 
  -6   8   3      173.51      159.11     12.15 o 
  -5   8   3      350.77      343.57     11.87 o 
  -4   8   3       58.81       60.97     12.96 o 
  -3   8   3     1544.91     1529.09     24.13 o 
  -2   8   3      708.94      664.47     15.43 o 
  -1   8   3      427.08      450.14     14.37 o 
   0   8   3      658.86      648.39     15.41 o 
   1   8   3        0.62        3.84      3.98 o 
   2   8   3      208.49      193.95      9.61 o 
   3   8   3      100.97      100.26     17.48 o 
   4   8   3      908.58      969.55     28.22 o 
   5   8   3        4.14        6.16      4.42 o 
   6   8   3        2.68        5.47      5.61 o 
   7   8   3       18.92       17.81      5.64 o 
   8   8   3      212.52      222.13     14.82 o 
   9   8   3       60.18       48.86     26.73 o 
 -10   9   3        0.08        3.41      5.94 o 
  -9   9   3       21.17       23.22     11.45 o 
  -8   9   3      283.05      304.64     13.78 o 
  -7   9   3      398.37      401.93     15.19 o 
  -6   9   3       11.27       15.55      5.56 o 
  -5   9   3        7.45        7.48      3.35 o 
  -4   9   3        9.43       10.17      5.41 o 
  -3   9   3     1202.25     1164.61     34.36 o 
  -2   9   3      474.98      476.41     18.71 o 
  -1   9   3      128.80      135.32     22.21 o 
   0   9   3        6.23        9.97      4.36 o 
   1   9   3      628.55      594.78     19.92 o 
   2   9   3      208.15      191.82     10.12 o 
   3   9   3      289.61      311.21     13.85 o 
   4   9   3       20.73       16.14      4.91 o 
   5   9   3      205.41      224.41     13.83 o 
   6   9   3      535.95      552.47     18.76 o 
   7   9   3        5.05        7.03      6.21 o 
   8   9   3      238.56      243.95     15.16 o 
   9   9   3       35.38       27.62     28.32 o 
  -9  10   3        1.21        5.00      8.19 o 
  -8  10   3       20.75       24.80     11.25 o 
  -7  10   3       31.65       30.92     10.95 o 
  -6  10   3       26.15       23.58      7.24 o 
  -5  10   3      167.47      148.95     17.13 o 
  -4  10   3      562.16      566.86     18.90 o 
  -3  10   3       74.59       81.08     18.33 o 
  -2  10   3        0.99        4.68      4.08 o 
  -1  10   3      134.19      149.74     26.17 o 
   0  10   3       33.62       32.07      9.81 o 
   1  10   3       38.39       32.45      8.66 o 
   2  10   3      313.64      317.98     14.60 o 
   3  10   3      377.78      331.78     15.16 o 
   4  10   3      125.03      114.74     19.38 o 
   5  10   3      337.07      336.54     15.08 o 
   6  10   3      111.17       85.90     15.97 o 
   7  10   3        0.58        3.45      3.64 o 
  -7  11   3       25.57       21.01      9.35 o 
  -6  11   3      205.30      198.91     13.64 o 
  -5  11   3       97.73       83.08     20.67 o 
  -4  11   3      311.64      305.93     15.60 o 
  -3  11   3      468.55      504.44     19.30 o 
  -2  11   3       14.37       13.72      5.14 o 
  -1  11   3       63.57       62.13     15.26 o 
   0  11   3       81.85       97.89     18.62 o 
   1  11   3      449.01      479.41     17.38 o 
   2  11   3       55.49       51.88     16.24 o 
   3  11   3       23.66       22.71      8.04 o 
   4  11   3        4.84        4.42      4.69 o 
   5  11   3      257.99      260.24     13.43 o 
   6  11   3      276.10      267.39     16.60 o 
  -5  12   3      207.97      203.30     14.98 o 
  -4  12   3       34.72       27.62     13.22 o 
  -3  12   3        5.54        8.31      5.42 o 
  -2  12   3       14.64       13.98      6.01 o 
  -1  12   3      141.55      111.46     21.91 o 
   0  12   3      253.25      254.86     16.06 o 
   1  12   3       87.27       77.37     20.72 o 
   2  12   3       69.35       50.79     15.57 o 
   3  12   3        0.64        3.72      5.29 o 
   4  12   3       65.37       58.82     24.93 o 
 -14   0   4      801.27      864.88     52.41 o 
 -13   0   4      173.41      147.43     15.41 o 
 -12   0   4      295.63      296.29     22.25 o 
 -11   0   4       30.17       26.36      9.70 o 
 -10   0   4     6892.06     7289.02    119.07 o 
  -9   0   4      156.32      166.00     16.75 o 
  -8   0   4        2.45        2.11      1.80 o 
  -7   0   4     2783.57     3021.07     54.64 o 
  -6   0   4     1342.73     1229.00     12.48 o 
  -5   0   4     2955.41     3139.24     29.73 o 
  -4   0   4       39.35       24.66      3.06 o 
  -3   0   4     8034.34     8701.83     73.16 o 
  -2   0   4      478.92      456.94      5.64 o 
  -1   0   4    13629.56    14852.51    113.39 o 
   0   0   4     1462.24     1322.81     19.24 o 
   1   0   4    23214.05    26058.65    294.12 o 
   2   0   4     1832.60     1884.00     26.77 o 
   3   0   4    17385.71    19376.19    214.06 o 
   4   0   4      362.88      365.17     17.21 o 
   5   0   4     1222.25     1187.03     41.29 o 
   6   0   4      511.64      494.26     16.23 o 
   7   0   4      327.47      371.34     13.70 o 
   8   0   4     1314.13     1210.36     61.95 o 
   9   0   4      321.14      348.33     25.72 o 
  10   0   4      310.05      343.10     35.71 o 
  11   0   4        8.21       10.12     10.96 o 
  12   0   4      346.76      359.70     28.55 o 
 -14   1   4        0.04        4.70      6.38 o 
 -13   1   4      508.83      550.50     20.87 o 
 -12   1   4       33.87       30.44     11.21 o 
 -11   1   4      561.57      524.57     18.19 o 
 -10   1   4        2.56        1.78      3.73 o 
  -9   1   4     1774.56     1664.69     40.14 o 
  -8   1   4      208.66      227.08      3.37 o 
  -7   1   4      408.83      402.23      7.01 o 
  -6   1   4      466.38      508.09      5.80 o 
  -5   1   4      722.51      730.89      8.11 o 
  -4   1   4      166.06      162.89      3.41 o 
  -3   1   4       18.59       25.33      2.71 o 
  -2   1   4      664.76      692.89      5.88 o 
  -1   1   4      113.96      100.83      1.93 o 
   0   1   4      894.01      872.83      8.96 o 
   1   1   4     1088.71     1108.38      8.63 o 
   2   1   4    18236.36    20087.35    204.55 o 
   3   1   4       16.03       15.34      2.85 o 
   4   1   4      918.90      951.66     10.88 o 
   5   1   4      206.46      210.55      6.02 o 
   6   1   4       71.22       68.66      5.74 o 
   7   1   4       14.21       11.53      2.85 o 
   8   1   4      258.10      213.08     11.15 o 
   9   1   4      101.08      107.70     19.22 o 
  10   1   4       38.15       44.23     13.86 o 
  11   1   4      325.23      317.02     21.17 o 
  12   1   4      270.14      273.31     18.18 o 
 -14   2   4       89.38       67.42     47.62 o 
 -13   2   4        2.99        5.46      4.52 o 
 -12   2   4      116.68      118.35     15.82 o 
 -11   2   4      308.37      311.09     14.31 o 
 -10   2   4      158.53      138.49     15.30 o 
  -9   2   4      456.59      451.48      8.22 o 
  -8   2   4      385.41      378.46      5.51 o 
  -7   2   4       70.69       65.12      4.51 o 
  -6   2   4      767.96      735.71      8.70 o 
  -5   2   4    12064.34    14021.03    148.71 o 
  -4   2   4      328.36      303.81      6.00 o 
  -3   2   4       17.39       23.52      2.43 o 
  -2   2   4     4814.31     5246.53     68.02 o 
  -1   2   4        3.78       10.00      1.18 o 
   0   2   4      903.64      902.42      7.42 o 
   1   2   4       26.82       33.96      3.24 o 
   2   2   4      304.02      366.33     18.74 o 
   3   2   4      753.96      697.57      8.63 o 
   4   2   4     1105.58     1061.27     18.88 o 
   5   2   4      146.92      117.84      5.20 o 
   6   2   4       22.03       20.24      4.55 o 
   7   2   4       44.68       53.39      4.84 o 
   8   2   4       89.38       86.84      5.32 o 
   9   2   4      751.45      754.70     29.90 o 
  10   2   4      686.29      718.38     28.82 o 
  11   2   4      418.88      414.93     21.23 o 
  12   2   4       58.26       64.24     15.52 o 
 -14   3   4      408.37      478.33     30.60 o 
 -13   3   4       41.58       45.22     28.80 o 
 -12   3   4     1096.95     1121.33     34.56 o 
 -11   3   4      474.12      470.09     20.79 o 
 -10   3   4       68.03       61.55      6.29 o 
  -9   3   4     1291.78     1275.07     16.66 o 
  -8   3   4     1283.79     1253.82     22.32 o 
  -7   3   4      758.43      720.13     11.40 o 
  -6   3   4        4.95        4.49      1.63 o 
  -5   3   4     3063.26     3262.18     18.64 o 
  -4   3   4      184.38      198.99      4.72 o 
  -3   3   4     1893.06     1784.52     21.12 o 
  -2   3   4     2679.15     2481.32     22.66 o 
  -1   3   4      342.27      355.20      6.28 o 
   0   3   4     1070.15      994.57     13.78 o 
   1   3   4     4304.05     4354.83     61.00 o 
   2   3   4      371.65      421.85      9.53 o 
   3   3   4     1142.84     1120.27     12.74 o 
   4   3   4      563.54      561.21     15.42 o 
   5   3   4       78.10       78.80      5.33 o 
   6   3   4      134.63      123.72      9.21 o 
   7   3   4      927.39      953.85     17.88 o 
   8   3   4      676.04      634.31     19.49 o 
   9   3   4       46.48       48.22     13.36 o 
  10   3   4      515.43      555.06     30.52 o 
  11   3   4      105.39      117.54     20.53 o 
  12   3   4      124.81      126.96     17.10 o 
 -13   4   4      134.80      138.67     29.34 o 
 -12   4   4        5.33        4.76      4.23 o 
 -11   4   4      241.88      241.39     15.18 o 
 -10   4   4       58.84       49.76      8.15 o 
  -9   4   4      145.58      142.23      6.36 o 
  -8   4   4      320.16      334.07      8.42 o 
  -7   4   4      343.13      356.16      7.38 o 
  -6   4   4     1238.00     1275.08     26.23 o 
  -5   4   4      202.29      177.25      5.04 o 
  -4   4   4     2571.93     2530.56     33.50 o 
  -3   4   4      463.87      423.59      9.17 o 
  -2   4   4      418.93      412.36      9.27 o 
  -1   4   4      668.50      716.39     10.01 o 
   0   4   4     1870.48     1847.67     40.48 o 
   1   4   4      691.08      759.08     10.47 o 
   2   4   4      396.97      373.94     10.24 o 
   3   4   4        9.60       15.39      4.20 o 
   4   4   4      657.41      556.30     16.79 o 
   5   4   4      363.98      348.24     11.15 o 
   6   4   4      459.96      583.00     69.62 o 
   7   4   4      680.21      708.95     15.83 o 
   8   4   4       34.14       30.52      9.16 o 
   9   4   4      235.58      233.19     26.37 o 
  10   4   4       80.85       90.50     26.55 o 
  11   4   4      249.98      276.01     22.43 o 
 -13   5   4      356.95      355.45     29.79 o 
 -12   5   4     1152.76     1258.78     41.24 o 
 -11   5   4        0.37        3.76      7.44 o 
 -10   5   4      168.33      157.24     10.13 o 
  -9   5   4      429.63      427.15     12.70 o 
  -8   5   4        4.75        6.28      3.01 o 
  -7   5   4       45.57       55.98      7.50 o 
  -6   5   4      179.76      156.48      5.92 o 
  -5   5   4      654.85      628.67     12.09 o 
  -4   5   4      518.94      553.29     12.15 o 
  -3   5   4      184.80      192.33      5.96 o 
  -2   5   4      277.58      302.46      8.28 o 
  -1   5   4      196.37      206.76      6.58 o 
   0   5   4      476.62      497.27     10.17 o 
   1   5   4      127.98      134.33      5.75 o 
   2   5   4     1465.03     1581.05     23.54 o 
   3   5   4     1032.60     1031.86     20.56 o 
   4   5   4        5.27        3.59      3.45 o 
   5   5   4      149.00      133.09      9.41 o 
   6   5   4       26.78       37.17      8.71 o 
   7   5   4      201.80      188.74      9.78 o 
   8   5   4       47.96       54.71     13.83 o 
   9   5   4      167.65      174.75     36.89 o 
  10   5   4      159.36      157.46     22.23 o 
  11   5   4       11.35       10.47     11.03 o 
 -12   6   4       76.66       68.57     26.04 o 
 -11   6   4      530.89      544.15     38.57 o 
 -10   6   4      733.95      728.99     22.49 o 
  -9   6   4     1293.35     1330.22     32.94 o 
  -8   6   4       69.57       67.71     15.35 o 
  -7   6   4      376.11      379.16     11.09 o 
  -6   6   4     1437.67     1456.34     21.02 o 
  -5   6   4       10.99       12.83      3.64 o 
  -4   6   4      177.02      155.11      8.15 o 
  -3   6   4      896.20      865.21     15.39 o 
  -2   6   4       58.08       74.20     11.58 o 
  -1   6   4      446.04      426.93     21.00 o 
   0   6   4     6289.66     6654.65     90.25 o 
   1   6   4       54.62       73.32     15.90 o 
   2   6   4       84.99       81.08      8.15 o 
   3   6   4      669.54      669.98     15.36 o 
   4   6   4     1888.86     1893.94     26.66 o 
   5   6   4      427.71      440.96     13.51 o 
   6   6   4      171.92      162.76      9.17 o 
   7   6   4        0.04        4.69      3.84 o 
   8   6   4        0.44        4.24      5.90 o 
   9   6   4      178.43      181.50     21.03 o 
  10   6   4      195.08      208.27     20.93 o 
 -12   7   4       61.11       59.15     28.94 o 
 -11   7   4       12.18        7.52      9.35 o 
 -10   7   4       71.77       70.69     23.58 o 
  -9   7   4       50.69       43.56     13.26 o 
  -8   7   4       13.25       19.43      6.74 o 
  -7   7   4      301.17      318.58     11.85 o 
  -6   7   4     1257.65     1347.56     23.77 o 
  -5   7   4       85.00       89.16     18.46 o 
  -4   7   4       30.74       37.86      8.71 o 
  -3   7   4      659.56      629.75     15.42 o 
  -2   7   4     2309.59     2369.32     30.61 o 
  -1   7   4      284.60      309.72     11.95 o 
   0   7   4        1.40        3.36      3.96 o 
   1   7   4      527.14      554.39     14.34 o 
   2   7   4        7.15        5.36      3.27 o 
   3   7   4      511.35      491.02     13.39 o 
   4   7   4        8.91       15.11      4.70 o 
   5   7   4      138.12      141.38     10.25 o 
   6   7   4      348.13      329.73     12.27 o 
   7   7   4      185.92      199.38     12.80 o 
   8   7   4       82.41       79.09     25.94 o 
   9   7   4      296.61      308.10     20.10 o 
  10   7   4       13.65       12.71      9.06 o 
 -11   8   4        6.47        9.07      8.84 o 
 -10   8   4      414.61      424.08     19.86 o 
  -9   8   4       21.08       22.92     10.31 o 
  -8   8   4      627.49      618.06     18.00 o 
  -7   8   4      463.52      462.60     16.69 o 
  -6   8   4      189.17      190.10     12.02 o 
  -5   8   4      974.10     1006.44     28.29 o 
  -4   8   4     4502.18     4548.25     54.99 o 
  -3   8   4     1072.30     1040.30     20.92 o 
  -2   8   4      475.11      487.06     14.86 o 
  -1   8   4        6.19       11.20      4.91 o 
   0   8   4       34.56       40.44      9.12 o 
   1   8   4      110.37      110.21     22.03 o 
   2   8   4       11.42       11.93      4.37 o 
   3   8   4      221.61      227.88     12.51 o 
   4   8   4       64.87       63.20     12.97 o 
   5   8   4      327.10      330.00     13.40 o 
   6   8   4       22.31       19.04      5.92 o 
   7   8   4        0.28        2.06      3.58 o 
   8   8   4      230.84      223.51     19.48 o 
   9   8   4        5.07       11.30      8.11 o 
 -10   9   4      229.33      211.63     16.75 o 
  -9   9   4        1.31        5.76      5.86 o 
  -8   9   4      549.49      548.80     20.80 o 
  -7   9   4      471.72      486.57     16.80 o 
  -6   9   4        3.63        5.19      5.02 o 
  -5   9   4       15.83       18.70      5.51 o 
  -4   9   4      318.84      304.06     12.55 o 
  -3   9   4     1346.48     1370.07     36.38 o 
  -2   9   4      500.42      505.88     20.01 o 
  -1   9   4       13.42       20.15      7.05 o 
   0   9   4       29.30       31.21      7.88 o 
   1   9   4        0.37        2.64      4.93 o 
   2   9   4      271.15      291.80     13.23 o 
   3   9   4        0.05        5.30      4.12 o 
   4   9   4      226.73      222.91     12.33 o 
   5   9   4      139.91      137.70     16.15 o 
   6   9   4     1021.11     1000.47     27.02 o 
   7   9   4      494.59      508.44     16.85 o 
   8   9   4      336.61      348.10     17.58 o 
  -9  10   4        9.09       10.55      6.30 o 
  -8  10   4        8.57        7.54      4.52 o 
  -7  10   4        0.26        4.26      5.88 o 
  -6  10   4      118.45      104.26     10.69 o 
  -5  10   4      173.60      149.73     35.68 o 
  -4  10   4       15.82       21.37      5.37 o 
  -3  10   4       58.86       50.50     11.23 o 
  -2  10   4      596.70      616.34     19.81 o 
  -1  10   4      551.05      544.28     20.00 o 
   0  10   4       61.15       59.62     13.33 o 
   1  10   4      888.61      891.04     24.82 o 
   2  10   4       55.76       47.88     10.89 o 
   3  10   4       45.51       45.52     11.59 o 
   4  10   4      215.13      217.27     17.57 o 
   5  10   4      260.22      262.22     13.89 o 
   6  10   4      267.51      264.35     14.69 o 
   7  10   4        3.00        3.52      5.54 o 
  -7  11   4       22.69       16.79      9.04 o 
  -6  11   4       36.53       38.17     15.85 o 
  -5  11   4       22.37       21.51      8.19 o 
  -4  11   4       22.14       23.33      7.87 o 
  -3  11   4      213.37      228.91     12.81 o 
  -2  11   4        0.15        3.70      4.07 o 
  -1  11   4      263.31      244.69     15.03 o 
   0  11   4        7.01       10.81      5.05 o 
   1  11   4      128.79      123.59     25.48 o 
   2  11   4      146.20      113.76     28.69 o 
   3  11   4       73.99       70.05     22.05 o 
   4  11   4        5.32        7.91      4.56 o 
   5  11   4      246.72      258.92     14.87 o 
  -5  12   4        0.05        4.75      6.82 o 
  -4  12   4        7.23       14.50      5.44 o 
  -3  12   4        6.48        6.44      3.93 o 
  -2  12   4        4.63        8.04      5.33 o 
  -1  12   4      115.65       88.93     27.82 o 
   0  12   4      224.12      218.94     15.66 o 
   1  12   4      231.00      245.79     14.18 o 
   2  12   4        0.52        3.33      4.93 o 
   3  12   4       69.72       54.55     22.54 o 
 -14   1   5       91.54       61.87     35.15 o 
 -13   1   5       11.75        9.75      6.56 o 
 -12   1   5       31.12       40.69     13.60 o 
 -11   1   5        1.17        5.98      5.29 o 
 -10   1   5     2232.08     2252.61     38.76 o 
  -9   1   5      308.16      288.67      7.79 o 
  -8   1   5      905.78      901.69     27.39 o 
  -7   1   5      277.38      256.50      5.47 o 
  -6   1   5     2300.14     2274.55     22.65 o 
  -5   1   5      536.09      570.58      6.04 o 
  -4   1   5        3.43        5.40      1.18 o 
  -3   1   5      271.26      290.50      5.74 o 
  -2   1   5       49.57       43.80      1.92 o 
  -1   1   5    10661.75    11744.97     95.95 o 
   0   1   5      844.63      854.25      7.30 o 
   1   1   5     5414.69     5764.05     69.41 o 
   2   1   5      181.78      145.35      4.20 o 
   3   1   5     9469.28    10460.03    157.40 o 
   4   1   5      822.97      834.16     13.15 o 
   5   1   5      762.87      772.66     16.50 o 
   6   1   5        0.17        1.29      1.66 o 
   7   1   5       44.56       46.56      6.49 o 
   8   1   5      254.81      244.72     13.16 o 
   9   1   5      124.39      153.19     33.87 o 
  10   1   5      961.92      999.39     33.29 o 
  11   1   5        1.60        8.30      6.81 o 
 -14   2   5      154.51      148.41     15.04 o 
 -13   2   5      233.38      251.10     18.03 o 
 -12   2   5      306.34      277.12     13.98 o 
 -11   2   5       73.07       81.41     13.03 o 
 -10   2   5       51.78       45.72      5.05 o 
  -9   2   5      806.39      776.31     16.99 o 
  -8   2   5      102.41       89.32      3.84 o 
  -7   2   5      887.99      964.33     12.67 o 
  -6   2   5       98.61      111.43      3.29 o 
  -5   2   5       33.46       29.52      3.08 o 
  -4   2   5     7073.10     7704.06     93.69 o 
  -3   2   5     4068.81     4452.65     42.17 o 
  -2   2   5     2874.89     2973.77     32.45 o 
  -1   2   5       10.14       20.08      3.66 o 
   0   2   5     7692.70     8400.75    133.21 o 
   1   2   5       37.35       36.05      2.85 o 
   2   2   5     4410.93     4426.99     46.83 o 
   3   2   5       18.91       17.59      3.12 o 
   4   2   5     1525.47     1508.28     28.46 o 
   5   2   5        9.09        7.99      1.90 o 
   6   2   5      254.99      240.24      7.25 o 
   7   2   5      587.02      573.95     13.50 o 
   8   2   5      143.41      125.89      9.81 o 
   9   2   5      174.85      167.82     21.41 o 
  10   2   5        3.44       12.86      6.48 o 
  11   2   5      816.91      936.58     28.95 o 
 -14   3   5        8.31        5.63      6.17 o 
 -13   3   5       69.67       53.20     32.70 o 
 -12   3   5      212.97      230.92     20.16 o 
 -11   3   5        6.65        8.80      4.89 o 
 -10   3   5        2.38        4.08      1.74 o 
  -9   3   5        5.34        6.32      2.57 o 
  -8   3   5       29.76       22.96      5.15 o 
  -7   3   5     1832.90     1949.17     25.35 o 
  -6   3   5      371.11      342.38      7.22 o 
  -5   3   5      152.52      181.86      4.58 o 
  -4   3   5      478.42      562.05      7.40 o 
  -3   3   5     1388.93     1417.24     14.01 o 
  -2   3   5     1527.26     1567.28     14.90 o 
  -1   3   5      682.31      747.96      7.20 o 
   0   3   5     1069.39     1060.35     14.56 o 
   1   3   5       66.75       61.70      4.34 o 
   2   3   5      963.38     1002.67     28.01 o 
   3   3   5      318.20      282.19      8.17 o 
   4   3   5       30.05       41.96      8.24 o 
   5   3   5      457.53      465.76     11.32 o 
   6   3   5      324.91      315.54     10.31 o 
   7   3   5       22.26       17.00      5.45 o 
   8   3   5      323.20      317.98     12.78 o 
   9   3   5        2.20        5.35      7.05 o 
  10   3   5      142.27      145.06     20.65 o 
  11   3   5      381.37      434.59     24.87 o 
 -13   4   5      102.87       75.77     41.40 o 
 -12   4   5      143.61      138.62     20.18 o 
 -11   4   5       65.37       67.73      9.74 o 
 -10   4   5       25.67       29.63      9.36 o 
  -9   4   5      514.94      511.04     13.02 o 
  -8   4   5      220.62      191.42      5.52 o 
  -7   4   5      925.92      984.09     25.29 o 
  -6   4   5      320.05      349.49      9.43 o 
  -5   4   5     2645.13     2632.54     32.11 o 
  -4   4   5      705.82      705.65     11.76 o 
  -3   4   5     1882.71     1944.82     33.98 o 
  -2   4   5     2238.89     2376.98     28.54 o 
  -1   4   5      201.17      206.39      7.24 o 
   0   4   5      185.03      185.80      6.04 o 
   1   4   5     1381.96     1384.73     14.06 o 
   2   4   5      127.54      144.54      6.42 o 
   3   4   5      696.48      666.79     12.99 o 
   4   4   5        3.05        5.00      3.13 o 
   5   4   5     1574.93     1530.17     25.39 o 
   6   4   5      576.28      553.30     14.49 o 
   7   4   5        0.06        0.18      3.87 o 
   8   4   5        0.86        3.93      4.58 o 
   9   4   5       27.81       22.96      8.17 o 
  10   4   5      513.09      562.57     26.28 o 
  11   4   5      400.53      420.92     27.22 o 
 -13   5   5      551.75      617.52     33.16 o 
 -12   5   5      152.68      173.41     31.81 o 
 -11   5   5     1214.05     1325.24     39.46 o 
 -10   5   5       18.22       19.87      5.78 o 
  -9   5   5       15.86       19.60      5.68 o 
  -8   5   5       13.17       12.59      3.76 o 
  -7   5   5      264.31      241.41      7.63 o 
  -6   5   5     1007.52     1017.13     15.30 o 
  -5   5   5      520.50      475.98     11.58 o 
  -4   5   5     2111.82     2295.50     29.48 o 
  -3   5   5      128.70      133.57      5.23 o 
  -2   5   5     1881.74     1722.31     27.00 o 
  -1   5   5      390.38      360.95      8.27 o 
   0   5   5     3152.39     3261.29     53.43 o 
   1   5   5      603.51      528.44     11.61 o 
   2   5   5      185.22      170.01      7.34 o 
   3   5   5        5.46        9.88      3.65 o 
   4   5   5     2594.08     2628.33     31.95 o 
   5   5   5       42.70       52.33     11.62 o 
   6   5   5      272.98      271.60     11.71 o 
   7   5   5       78.31       87.55      9.26 o 
   8   5   5      114.18      112.55     11.12 o 
   9   5   5      452.34      476.09     23.20 o 
  10   5   5      102.82      104.31     38.51 o 
 -12   6   5       68.80       44.84     23.54 o 
 -11   6   5       14.16       10.49      7.08 o 
 -10   6   5      723.55      717.39     24.16 o 
  -9   6   5      133.14      132.93     11.77 o 
  -8   6   5       60.64       65.89     13.99 o 
  -7   6   5       55.92       63.20      8.16 o 
  -6   6   5      463.90      459.43     10.99 o 
  -5   6   5     4026.31     3958.68    123.29 o 
  -4   6   5     1110.23     1118.63     16.09 o 
  -3   6   5     2672.65     2677.31     53.02 o 
  -2   6   5       76.88       79.52      5.53 o 
  -1   6   5       34.37       53.43     11.40 o 
   0   6   5      489.19      486.25     13.25 o 
   1   6   5      146.66      151.63      7.97 o 
   2   6   5        3.35        4.84      3.90 o 
   3   6   5      496.37      502.49     13.33 o 
   4   6   5        6.95       14.94     18.28 o 
   5   6   5      164.98      192.88     11.12 o 
   6   6   5        1.17        5.23      3.51 o 
   7   6   5      145.76      139.89     10.27 o 
   8   6   5        1.43        3.70      4.86 o 
   9   6   5      147.03      155.52     21.38 o 
  10   6   5       16.91       15.87      7.74 o 
 -12   7   5      358.12      428.92     37.86 o 
 -11   7   5      690.30      775.49     31.45 o 
 -10   7   5       53.56       59.71     19.68 o 
  -9   7   5      219.53      214.44     11.92 o 
  -8   7   5      257.94      241.05      9.89 o 
  -7   7   5      852.74      876.05     24.81 o 
  -6   7   5      619.33      615.86     15.85 o 
  -5   7   5      173.46      164.42     10.37 o 
  -4   7   5        2.16        4.43      3.51 o 
  -3   7   5      665.04      697.06     15.55 o 
  -2   7   5      202.56      200.13     10.18 o 
  -1   7   5        2.02        5.54      3.26 o 
   0   7   5      522.64      490.70     13.82 o 
   1   7   5       35.16       31.55      6.96 o 
   2   7   5      175.16      177.81      9.31 o 
   3   7   5       96.94      115.20     13.52 o 
   4   7   5      927.79      953.04     27.61 o 
   5   7   5       76.46       79.15     18.59 o 
   6   7   5      584.28      569.98     19.28 o 
   7   7   5      126.74      124.79     11.49 o 
   8   7   5      280.55      297.18     18.34 o 
   9   7   5       58.85       53.88     23.60 o 
 -11   8   5      260.64      290.80     26.63 o 
 -10   8   5      251.53      255.96     15.55 o 
  -9   8   5      456.07      488.28     17.81 o 
  -8   8   5      634.59      622.35     22.24 o 
  -7   8   5      385.21      380.64     14.62 o 
  -6   8   5      228.75      223.78     10.71 o 
  -5   8   5      694.07      680.75     21.33 o 
  -4   8   5      206.88      197.33     15.77 o 
  -3   8   5      119.59      120.36     19.48 o 
  -2   8   5       31.44       31.94      7.37 o 
  -1   8   5      135.09      140.06     11.50 o 
   0   8   5      365.33      345.21     12.47 o 
   1   8   5      374.16      391.24     12.35 o 
   2   8   5      420.70      426.96     13.76 o 
   3   8   5       71.97      102.85     14.11 o 
   4   8   5      365.58      360.54     13.55 o 
   5   8   5        1.82        6.06      4.82 o 
   6   8   5      102.29      120.69     16.32 o 
   7   8   5      969.21     1007.08     27.15 o 
   8   8   5        6.28        5.75      5.66 o 
   9   8   5        5.97        3.21      5.12 o 
 -10   9   5       59.99       41.54     16.77 o 
  -9   9   5       41.13       38.60     21.61 o 
  -8   9   5       83.19       93.76     11.05 o 
  -7   9   5       46.62       39.72     11.08 o 
  -6   9   5      533.08      515.61     17.72 o 
  -5   9   5      524.20      519.18     17.59 o 
  -4   9   5        1.38        2.44      4.53 o 
  -3   9   5       23.54       28.03      6.68 o 
  -2   9   5       48.07       68.95     12.17 o 
  -1   9   5     1122.77     1134.45     32.18 o 
   0   9   5      191.31      176.30     14.35 o 
   1   9   5       47.62       52.09     11.33 o 
   2   9   5        8.03       11.28      5.40 o 
   3   9   5      326.12      328.88     14.73 o 
   4   9   5      135.86      134.35     16.12 o 
   5   9   5       62.73       51.19     13.47 o 
   6   9   5        0.00        2.00      4.70 o 
   7   9   5       32.44       20.33      8.32 o 
   8   9   5      116.99      105.54     15.13 o 
  -9  10   5       29.67       27.16     14.09 o 
  -8  10   5       10.11       10.54      5.33 o 
  -7  10   5        0.30        3.22      5.83 o 
  -6  10   5       78.87       79.83     23.21 o 
  -5  10   5        0.10        3.45      5.12 o 
  -4  10   5       71.82       64.87     12.21 o 
  -3  10   5      233.97      226.69     13.07 o 
  -2  10   5       73.24       70.72     17.47 o 
  -1  10   5       12.75       13.31      6.06 o 
   0  10   5        5.24       11.83      5.03 o 
   1  10   5        2.57        6.71      4.69 o 
   2  10   5       22.76       29.89      8.88 o 
   3  10   5       16.28       11.12      5.91 o 
   4  10   5      129.45      134.36     16.59 o 
   5  10   5       59.69       56.64     18.69 o 
   6  10   5      537.69      578.54     20.16 o 
  -7  11   5      301.81      302.82     16.67 o 
  -6  11   5      586.60      636.49     20.62 o 
  -5  11   5       29.85       34.96     12.86 o 
  -4  11   5       24.81       25.66      8.74 o 
  -3  11   5      228.44      225.88     17.25 o 
  -2  11   5       52.30       46.33     12.68 o 
  -1  11   5      407.68      419.77     16.87 o 
   0  11   5        0.06        4.97      5.38 o 
   1  11   5       70.68       69.95     16.13 o 
   2  11   5      232.70      251.01     15.34 o 
   3  11   5      350.69      368.35     15.08 o 
   4  11   5      163.12      143.62     15.63 o 
   5  11   5      251.62      281.19     19.28 o 
  -5  12   5        1.20        6.21      5.22 o 
  -4  12   5      244.01      245.24     17.53 o 
  -3  12   5       61.38       55.36     21.70 o 
  -2  12   5        9.18       11.08      4.82 o 
  -1  12   5      298.30      294.72     18.50 o 
   0  12   5      141.49      140.07     20.97 o 
   1  12   5       42.41       38.50     12.41 o 
   2  12   5      328.19      304.42     17.91 o 
   3  12   5        1.15        0.55      8.40 o 
 -14   0   6      599.09      645.69     79.89 o 
 -13   0   6      448.86      444.59     25.87 o 
 -12   0   6      146.24      155.74     14.65 o 
 -11   0   6     1915.58     1761.01     52.29 o 
 -10   0   6      167.88      158.56     14.36 o 
  -9   0   6      183.41      166.51     22.66 o 
  -8   0   6      262.40      249.96      7.27 o 
  -7   0   6      349.45      265.74      7.86 o 
  -6   0   6     2214.49     2358.00     37.86 o 
  -5   0   6      582.93      598.48     10.64 o 
  -4   0   6       47.54       40.17      4.58 o 
  -3   0   6     6070.89     6211.38    129.12 o 
  -2   0   6      161.10      137.81      4.64 o 
  -1   0   6       49.44       56.45      3.65 o 
   0   0   6      124.97      124.28     21.51 o 
   1   0   6      120.78      103.66      5.21 o 
   2   0   6      342.50      415.87     13.84 o 
   3   0   6     2913.00     2967.86     50.62 o 
   4   0   6      102.60       95.54     12.73 o 
   5   0   6      445.27      441.19     17.88 o 
   6   0   6        1.45        6.83      5.25 o 
   7   0   6      227.90      211.10     28.12 o 
   8   0   6      294.06      271.65     27.43 o 
   9   0   6      301.34      289.18     27.09 o 
  10   0   6      247.35      220.06     19.79 o 
  11   0   6      263.08      279.63     25.87 o 
 -14   1   6       20.58       22.12     17.75 o 
 -13   1   6       13.27        6.55      7.22 o 
 -12   1   6      205.10      197.20     11.79 o 
 -11   1   6       96.57      126.34     11.41 o 
 -10   1   6       48.58       60.15      6.83 o 
  -9   1   6      133.10      107.54      4.07 o 
  -8   1   6        7.26        6.27      1.87 o 
  -7   1   6       37.78       28.85      4.72 o 
  -6   1   6     1081.02     1069.63     12.38 o 
  -5   1   6     1323.89     1361.64     14.31 o 
  -4   1   6     2209.43     2050.31     17.69 o 
  -3   1   6      202.35      179.14      3.69 o 
  -2   1   6     5296.78     5733.80     76.23 o 
  -1   1   6       10.92       22.62      2.10 o 
   0   1   6       61.16       40.00      2.97 o 
   1   1   6     1048.82     1052.81      9.72 o 
   2   1   6      412.61      411.11      9.92 o 
   3   1   6      453.67      526.20     11.81 o 
   4   1   6       17.96       18.43      5.66 o 
   5   1   6      561.54      562.93     12.60 o 
   6   1   6      766.43      781.19     16.35 o 
   7   1   6      136.86      136.99     18.67 o 
   8   1   6       13.82       22.46      8.77 o 
   9   1   6      879.59      903.67     30.67 o 
  10   1   6       56.37       63.76     20.41 o 
  11   1   6       39.00       32.18     18.28 o 
 -14   2   6        0.57        3.95      7.15 o 
 -13   2   6        1.36        5.60      5.47 o 
 -12   2   6       69.20       78.48     30.01 o 
 -11   2   6        7.50       11.67      6.98 o 
 -10   2   6      102.28       75.47      6.41 o 
  -9   2   6      408.70      400.20      9.80 o 
  -8   2   6     1892.77     1932.93     27.93 o 
  -7   2   6     2556.65     2675.36     47.28 o 
  -6   2   6       93.77       96.33      2.97 o 
  -5   2   6       61.45       68.72      4.16 o 
  -4   2   6       26.95       19.44      4.06 o 
  -3   2   6     6784.36     7659.72    122.64 o 
  -2   2   6     2257.31     2371.00     16.10 o 
  -1   2   6     2969.85     3277.26     37.68 o 
   0   2   6      335.86      330.45      8.16 o 
   1   2   6      221.33      211.90      5.67 o 
   2   2   6      298.99      321.49     11.04 o 
   3   2   6       35.24       61.85     11.62 o 
   4   2   6       27.31       44.27     10.80 o 
   5   2   6      405.62      417.20     10.71 o 
   6   2   6        9.37        8.91      3.39 o 
   7   2   6      438.60      408.08     11.98 o 
   8   2   6      229.44      226.55     11.62 o 
   9   2   6      162.72      166.88     21.11 o 
  10   2   6       54.18       46.93     21.59 o 
  11   2   6       37.68       24.50     15.64 o 
 -14   3   6      122.61      117.03     25.08 o 
 -13   3   6        7.88        8.83      6.61 o 
 -12   3   6      159.21      169.05     16.84 o 
 -11   3   6      251.84      245.33     12.98 o 
 -10   3   6      435.06      510.49     17.54 o 
  -9   3   6      467.41      471.89     11.42 o 
  -8   3   6       56.33       52.97      4.61 o 
  -7   3   6      336.15      322.85      6.27 o 
  -6   3   6      671.54      672.20     12.97 o 
  -5   3   6     1901.12     1839.90     26.47 o 
  -4   3   6     1112.31     1331.47     15.51 o 
  -3   3   6     4563.24     5117.48     39.23 o 
  -2   3   6     1126.36     1171.80     20.44 o 
  -1   3   6     1005.17     1313.95     37.57 o 
   0   3   6      606.50      506.01      7.20 o 
   1   3   6     1062.83     1065.11     12.51 o 
   2   3   6     1548.68     1599.45     22.93 o 
   3   3   6       16.12       31.53      6.26 o 
   4   3   6     1602.49     1627.49     24.06 o 
   5   3   6     1712.17     1785.32     29.84 o 
   6   3   6       19.52       23.57      5.90 o 
   7   3   6       51.48       49.83     12.67 o 
   8   3   6       12.75       17.01      6.88 o 
   9   3   6        0.81        6.60      5.12 o 
  10   3   6       57.52       56.00     20.40 o 
  11   3   6      487.93      536.88     28.28 o 
 -13   4   6      171.03      165.14     19.75 o 
 -12   4   6      186.43      188.33     15.42 o 
 -11   4   6      426.97      473.69     24.62 o 
 -10   4   6       56.14       72.31      6.76 o 
  -9   4   6      731.26      719.86     16.05 o 
  -8   4   6       25.55       23.23      5.37 o 
  -7   4   6       14.40       17.28      4.41 o 
  -6   4   6      181.51      267.32     34.38 o 
  -5   4   6      791.78      858.50     15.56 o 
  -4   4   6      332.75      319.00      6.80 o 
  -3   4   6     1578.79     1702.03     21.03 o 
  -2   4   6      783.84      797.10      9.23 o 
  -1   4   6     1378.86     1434.93     29.57 o 
   0   4   6       56.36       63.82      6.00 o 
   1   4   6     1684.38     1709.51     25.76 o 
   2   4   6      333.51      330.03      9.45 o 
   3   4   6      108.85      104.39      7.11 o 
   4   4   6      523.58      491.02     15.46 o 
   5   4   6     1337.22     1285.74     31.30 o 
   6   4   6      192.06      182.31      9.72 o 
   7   4   6        7.87        4.02      2.60 o 
   8   4   6      336.54      355.12     17.10 o 
   9   4   6       40.45       48.86     19.54 o 
  10   4   6       63.86       57.22     20.68 o 
 -13   5   6        7.11        7.02      9.24 o 
 -12   5   6        0.09        2.05      8.90 o 
 -11   5   6       52.61       44.37     17.01 o 
 -10   5   6       98.93      108.95     12.48 o 
  -9   5   6        9.08        6.72      3.01 o 
  -8   5   6       26.28       23.24      6.19 o 
  -7   5   6      144.80      135.30      6.87 o 
  -6   5   6       82.76       99.36      5.97 o 
  -5   5   6      791.71      797.34     12.09 o 
  -4   5   6       67.58       65.22      5.86 o 
  -3   5   6      380.07      399.81      9.60 o 
  -2   5   6       11.88        8.53      2.29 o 
  -1   5   6      179.48      187.25      6.39 o 
   0   5   6        8.00       11.15      2.71 o 
   1   5   6      429.77      430.50     11.16 o 
   2   5   6      235.93      255.92      8.88 o 
   3   5   6      548.81      531.58     13.46 o 
   4   5   6     1420.65     1430.21     26.54 o 
   5   5   6      276.09      292.61     11.30 o 
   6   5   6      945.05      935.52     24.06 o 
   7   5   6      355.54      352.16     14.41 o 
   8   5   6       25.61       27.20      9.02 o 
   9   5   6       71.06       69.36     25.29 o 
  10   5   6       40.66       40.59     15.78 o 
 -12   6   6       46.21       39.53     16.62 o 
 -11   6   6      180.05      191.53     20.39 o 
 -10   6   6       85.98       75.22     26.00 o 
  -9   6   6      272.22      250.65     11.54 o 
  -8   6   6        2.59        4.81      3.11 o 
  -7   6   6     2575.63     2606.57     40.61 o 
  -6   6   6      132.64      124.44      9.58 o 
  -5   6   6        3.69        6.99      2.35 o 
  -4   6   6     3013.46     2946.52     76.80 o 
  -3   6   6     1636.41     1593.03     35.01 o 
  -2   6   6       30.79       37.17      7.59 o 
  -1   6   6        3.61        6.23      2.37 o 
   0   6   6      773.36      747.45     19.76 o 
   1   6   6      197.74      197.04      7.61 o 
   2   6   6      331.87      312.84      9.50 o 
   3   6   6       26.47       45.86      8.05 o 
   4   6   6     1512.16     1546.45     27.25 o 
   5   6   6      993.87     1024.76     29.04 o 
   6   6   6      222.73      234.04     12.57 o 
   7   6   6       41.85       57.52     18.59 o 
   8   6   6      304.57      315.02     14.85 o 
   9   6   6       10.81        7.35      9.28 o 
 -12   7   6       29.40       26.21     15.09 o 
 -11   7   6      525.34      568.70     27.56 o 
 -10   7   6      118.78      142.11     13.88 o 
  -9   7   6      318.52      300.07     15.29 o 
  -8   7   6       31.08       34.13     11.53 o 
  -7   7   6       91.06       82.65      9.44 o 
  -6   7   6      464.36      447.42     12.26 o 
  -5   7   6     1621.92     1602.21     26.00 o 
  -4   7   6     4084.21     4343.87     72.69 o 
  -3   7   6      406.05      383.23     12.60 o 
  -2   7   6      305.69      318.13     11.45 o 
  -1   7   6     4787.38     4943.34     47.50 o 
   0   7   6     1604.54     1652.65     24.48 o 
   1   7   6       15.94       18.06      5.38 o 
   2   7   6     1966.42     2033.89     29.83 o 
   3   7   6       13.32       12.97      3.64 o 
   4   7   6      324.45      296.42     12.94 o 
   5   7   6       84.91       72.95     16.13 o 
   6   7   6      115.23       92.85     14.01 o 
   7   7   6      123.94      121.39     11.93 o 
   8   7   6       31.57       26.97     10.06 o 
   9   7   6      101.15       86.45     38.13 o 
 -11   8   6        0.14        5.73      6.33 o 
 -10   8   6       12.76        9.15      7.34 o 
  -9   8   6        4.13        2.32      3.29 o 
  -8   8   6      193.76      192.03     15.21 o 
  -7   8   6        8.80        9.76      3.96 o 
  -6   8   6      742.62      763.89     18.58 o 
  -5   8   6      400.09      392.15     12.18 o 
  -4   8   6     2944.01     3069.59     50.85 o 
  -3   8   6      761.55      774.71     17.96 o 
  -2   8   6     1786.67     1853.14     36.16 o 
  -1   8   6      453.51      477.63     15.05 o 
   0   8   6       16.38       15.41      4.34 o 
   1   8   6      657.75      677.05     21.56 o 
   2   8   6      103.29      102.28     12.58 o 
   3   8   6      605.62      592.49     17.06 o 
   4   8   6      642.67      637.86     21.58 o 
   5   8   6        0.70        3.68      3.45 o 
   6   8   6       91.21       84.24     18.37 o 
   7   8   6       63.60       38.30     14.28 o 
   8   8   6        0.74        0.54      5.41 o 
 -10   9   6      118.38      112.49     17.08 o 
  -9   9   6      255.88      278.32     13.19 o 
  -8   9   6      218.44      221.94     13.43 o 
  -7   9   6       72.67       64.74     17.86 o 
  -6   9   6     1188.38     1221.55     31.98 o 
  -5   9   6        2.89        6.40      3.62 o 
  -4   9   6      575.22      597.69     21.93 o 
  -3   9   6        0.24        3.99      4.83 o 
  -2   9   6      353.97      357.77     13.64 o 
  -1   9   6        7.80       13.75      4.25 o 
   0   9   6      149.74      143.28     12.13 o 
   1   9   6     1121.86     1110.85     30.79 o 
   2   9   6       62.17       69.32     13.99 o 
   3   9   6      624.97      621.31     20.33 o 
   4   9   6      936.76      980.17     25.89 o 
   5   9   6       35.37       35.83     11.03 o 
   6   9   6        7.72        6.83      4.89 o 
   7   9   6        0.58        3.17      5.85 o 
  -9  10   6      491.38      519.55     27.71 o 
  -8  10   6      527.97      602.64     23.39 o 
  -7  10   6       31.74       30.26     11.70 o 
  -6  10   6       50.08       34.38     14.37 o 
  -5  10   6       19.70       20.31      6.35 o 
  -4  10   6       75.46       77.49     12.54 o 
  -3  10   6      532.56      533.02     16.89 o 
  -2  10   6       65.57       61.04     13.77 o 
  -1  10   6        0.05        5.27      4.18 o 
   0  10   6      102.85      106.02     23.71 o 
   1  10   6      253.04      233.49     16.73 o 
   2  10   6      444.61      446.72     16.75 o 
   3  10   6      714.04      710.21     21.90 o 
   4  10   6        8.78       11.40      5.18 o 
   5  10   6        4.43        6.61      4.39 o 
   6  10   6       72.34       54.47     23.78 o 
  -7  11   6      319.27      321.63     20.66 o 
  -6  11   6      359.81      399.39     20.58 o 
  -5  11   6        5.76        5.35      4.91 o 
  -4  11   6      234.91      260.55     17.36 o 
  -3  11   6       58.28       64.97     17.17 o 
  -2  11   6       55.11       56.91     17.26 o 
  -1  11   6      372.02      411.77     20.26 o 
   0  11   6        2.89       12.56      5.48 o 
   1  11   6       59.75       61.87     12.76 o 
   2  11   6      282.20      309.54     20.12 o 
   3  11   6       27.73       24.32      8.78 o 
   4  11   6       71.58       73.91     23.50 o 
  -4  12   6      269.38      268.33     22.99 o 
  -3  12   6       32.58       31.91     13.86 o 
  -2  12   6       20.31       25.43      8.65 o 
  -1  12   6       13.77       19.71      7.30 o 
   0  12   6       39.28       34.16     11.07 o 
   1  12   6        2.39        4.31      7.16 o 
   2  12   6      117.79       88.00     46.38 o 
 -14   1   7      130.62      125.40     22.99 o 
 -13   1   7      429.53      459.49     29.91 o 
 -12   1   7        3.15       10.00      7.07 o 
 -11   1   7      374.02      371.11     16.90 o 
 -10   1   7      340.87      277.15      7.50 o 
  -9   1   7      555.63      552.81     15.23 o 
  -8   1   7      605.16      560.40     13.34 o 
  -7   1   7        0.79        1.80      1.11 o 
  -6   1   7      285.53      298.69      6.18 o 
  -5   1   7     1642.92     1706.97     24.91 o 
  -4   1   7     1615.40     1635.47     20.50 o 
  -3   1   7      532.13      644.87      7.37 o 
  -2   1   7       62.70      107.20      3.91 o 
  -1   1   7     3831.82     4259.48     95.35 o 
   0   1   7       98.14       76.89      3.42 o 
   1   1   7      756.23      736.52     12.60 o 
   2   1   7        0.64        3.51      1.70 o 
   3   1   7      676.25      683.96     14.22 o 
   4   1   7     1056.04     1011.65     18.83 o 
   5   1   7        4.83        5.50      2.80 o 
   6   1   7      727.45      745.21     20.52 o 
   7   1   7      261.71      288.85     11.01 o 
   8   1   7      161.30      146.04     20.11 o 
   9   1   7       54.06       64.39     23.39 o 
  10   1   7      314.25      339.35     20.47 o 
  11   1   7      101.99       61.12     79.31 o 
 -14   2   7       60.71       52.61     33.44 o 
 -13   2   7       61.55       62.91     32.29 o 
 -12   2   7      653.45      705.27     36.98 o 
 -11   2   7       74.56       70.58     22.76 o 
 -10   2   7        2.93        6.75      4.10 o 
  -9   2   7      250.52      231.76      7.36 o 
  -8   2   7      917.77      825.75     28.55 o 
  -7   2   7        0.25        1.60      0.95 o 
  -6   2   7      245.37      209.06      7.41 o 
  -5   2   7       98.55      105.78      4.49 o 
  -4   2   7      438.59      486.66      9.16 o 
  -3   2   7       43.08       37.50      2.54 o 
  -2   2   7     5544.91     5912.83     70.30 o 
  -1   2   7     3187.67     3282.15     84.47 o 
   0   2   7      167.50      160.26      6.47 o 
   1   2   7      205.55      230.47      7.01 o 
   2   2   7     1076.88     1171.13     17.40 o 
   3   2   7     1127.80     1141.72     18.75 o 
   4   2   7        2.89        6.90      4.12 o 
   5   2   7       63.65       69.59      9.29 o 
   6   2   7       14.81       13.65      3.96 o 
   7   2   7       87.42       71.77     11.31 o 
   8   2   7        4.29       15.11      6.04 o 
   9   2   7      147.15      171.22     22.26 o 
  10   2   7        0.54        7.02      6.51 o 
 -14   3   7       10.99       14.55     10.08 o 
 -13   3   7        0.86        2.88      6.20 o 
 -12   3   7        3.35        6.82      5.96 o 
 -11   3   7       77.57       82.40     25.05 o 
 -10   3   7      264.29      215.38     11.27 o 
  -9   3   7      494.09      517.62     11.66 o 
  -8   3   7       12.87       10.86      3.23 o 
  -7   3   7       11.23       14.77      4.19 o 
  -6   3   7      481.28      471.65     14.15 o 
  -5   3   7      767.07      766.83     14.54 o 
  -4   3   7     1539.81     1516.62     25.56 o 
  -3   3   7     3998.64     4163.06     44.65 o 
  -2   3   7      706.97      847.56     42.49 o 
  -1   3   7       29.96       42.79     10.29 o 
   0   3   7      181.65      215.30      7.81 o 
   1   3   7      889.04      932.70     14.35 o 
   2   3   7      202.48      184.87      7.08 o 
   3   3   7      525.39      526.33     10.94 o 
   4   3   7      194.09      194.16      8.61 o 
   5   3   7       69.13       70.78      9.72 o 
   6   3   7      541.05      471.00     15.76 o 
   7   3   7       16.05       18.41      5.72 o 
   8   3   7      115.29      133.69     11.44 o 
   9   3   7       33.56       30.68     15.67 o 
  10   3   7       49.25       46.30     16.94 o 
 -13   4   7      126.97      121.73     19.90 o 
 -12   4   7        6.52        5.46      6.09 o 
 -11   4   7      105.91      115.20     18.01 o 
 -10   4   7       20.44       25.91      8.39 o 
  -9   4   7      779.03      721.82     23.71 o 
  -8   4   7       21.84       27.25      3.79 o 
  -7   4   7      677.07      690.37     17.61 o 
  -6   4   7       58.87       65.47     15.55 o 
  -5   4   7      737.30      742.13     14.93 o 
  -4   4   7      352.39      356.74      8.12 o 
  -3   4   7     2415.42     2481.94     29.31 o 
  -2   4   7       33.14       29.54      5.49 o 
  -1   4   7     1316.27     1289.61     16.96 o 
   0   4   7      207.17      219.53     23.63 o 
   1   4   7      117.59      112.35      4.85 o 
   2   4   7     2365.33     2440.59     36.33 o 
   3   4   7        0.67        3.96      2.56 o 
   4   4   7        9.30       12.96      4.03 o 
   5   4   7       45.59       75.54     16.15 o 
   6   4   7      759.03      704.43     18.09 o 
   7   4   7        0.89        2.69      2.43 o 
   8   4   7       90.18      110.49     12.99 o 
   9   4   7       62.12       53.60     21.57 o 
  10   4   7        2.26       10.47      9.31 o 
 -13   5   7        0.25        7.82     11.12 o 
 -12   5   7        0.28        5.07      7.03 o 
 -11   5   7       17.94       22.69     17.79 o 
 -10   5   7     1585.13     1444.08    104.76 o 
  -9   5   7      594.61      664.30     20.16 o 
  -8   5   7      123.32      117.62      9.40 o 
  -7   5   7        1.04        2.09      2.25 o 
  -6   5   7      225.11      210.40     10.22 o 
  -5   5   7        0.88        2.08      1.70 o 
  -4   5   7      646.36      654.80     11.13 o 
  -3   5   7     1630.66     1652.16     21.20 o 
  -2   5   7       84.80       96.95      4.87 o 
  -1   5   7      138.79      137.66      5.88 o 
   0   5   7      920.49      918.18     43.15 o 
   1   5   7     1183.27     1187.13     17.76 o 
   2   5   7        0.89        3.76      2.47 o 
   3   5   7      630.47      607.88     13.06 o 
   4   5   7     1159.64     1180.43     23.51 o 
   5   5   7     1202.34     1149.40     36.27 o 
   6   5   7      640.66      598.35     20.68 o 
   7   5   7        1.48        5.11      3.08 o 
   8   5   7      661.21      693.24     25.76 o 
   9   5   7       21.94       23.40     11.58 o 
 -12   6   7        7.09        7.53      7.85 o 
 -11   6   7      260.36      281.86     20.69 o 
 -10   6   7      419.97      451.64     20.03 o 
  -9   6   7        6.25        6.61      3.30 o 
  -8   6   7      124.95      153.38     12.58 o 
  -7   6   7      348.39      350.08      9.45 o 
  -6   6   7        8.51        7.60      3.00 o 
  -5   6   7       56.47       49.95      5.56 o 
  -4   6   7       35.27       29.46      6.01 o 
  -3   6   7      461.72      443.97      9.59 o 
  -2   6   7      142.78      146.73      5.89 o 
  -1   6   7      212.56      200.87      6.51 o 
   0   6   7      123.21      129.72      8.15 o 
   1   6   7       42.96       38.99      4.67 o 
   2   6   7       88.02       92.97      8.12 o 
   3   6   7      670.91      703.39     16.93 o 
   4   6   7     1001.43      983.96     28.09 o 
   5   6   7     2489.05     2483.59     38.43 o 
   6   6   7        0.52        4.00      5.14 o 
   7   6   7       61.44       54.71     17.02 o 
   8   6   7      201.52      172.35     13.61 o 
   9   6   7      345.47      346.78     24.79 o 
 -12   7   7        2.31        8.40      7.51 o 
 -11   7   7       84.92       89.03     42.22 o 
 -10   7   7       40.11       33.91     11.45 o 
  -9   7   7      526.31      543.37     18.51 o 
  -8   7   7       29.23       44.60     13.15 o 
  -7   7   7      215.32      212.91     12.80 o 
  -6   7   7      765.61      766.17     21.80 o 
  -5   7   7     1535.96     1518.54     28.75 o 
  -4   7   7     1031.52     1029.12     18.99 o 
  -3   7   7       94.53      103.00     11.70 o 
  -2   7   7      401.71      379.79     12.60 o 
  -1   7   7       64.22       55.08      7.66 o 
   0   7   7      266.11      275.43     11.01 o 
   1   7   7      195.63      180.70     10.57 o 
   2   7   7      333.37      351.78     11.82 o 
   3   7   7        4.99        6.98      3.62 o 
   4   7   7       62.10       52.67     13.68 o 
   5   7   7        6.35        5.93      3.58 o 
   6   7   7      473.08      480.43     16.59 o 
   7   7   7       74.13       65.60     20.28 o 
   8   7   7      113.94      102.84     15.33 o 
 -11   8   7       73.50       45.19     24.83 o 
 -10   8   7      348.66      352.00     18.76 o 
  -9   8   7        4.13        3.59      5.15 o 
  -8   8   7      148.71      151.38     12.84 o 
  -7   8   7      197.84      194.02     12.64 o 
  -6   8   7      584.45      579.43     21.84 o 
  -5   8   7       22.96       23.23      6.55 o 
  -4   8   7      164.59      147.48     10.58 o 
  -3   8   7       21.20       24.19      6.20 o 
  -2   8   7     1154.14     1193.14     32.63 o 
  -1   8   7       17.89       20.10      5.66 o 
   0   8   7      210.79      200.03     10.94 o 
   1   8   7       76.52       97.77     19.00 o 
   2   8   7       96.39      101.62     12.55 o 
   3   8   7      186.83      187.33     12.14 o 
   4   8   7      535.66      503.78     16.61 o 
   5   8   7      894.04      877.56     26.20 o 
   6   8   7       35.32       27.51     11.20 o 
   7   8   7      318.21      306.70     17.96 o 
 -10   9   7        3.34        3.94      5.45 o 
  -9   9   7       88.01       82.37     13.34 o 
  -8   9   7       20.33       20.27      6.55 o 
  -7   9   7       29.21       27.74      8.52 o 
  -6   9   7        6.61        8.96      6.08 o 
  -5   9   7        8.76       13.87      5.08 o 
  -4   9   7      549.86      544.07     17.13 o 
  -3   9   7       43.29       43.68      9.79 o 
  -2   9   7     1567.75     1547.37     37.95 o 
  -1   9   7      245.44      258.09     12.75 o 
   0   9   7      623.96      608.07     20.11 o 
   1   9   7      358.03      331.63     13.85 o 
   2   9   7      410.28      380.83     15.89 o 
   3   9   7        2.74        5.78      5.24 o 
   4   9   7        5.23        5.36      5.36 o 
   5   9   7       36.74       44.49     17.19 o 
   6   9   7        0.75        5.28      5.18 o 
  -9  10   7       22.44       19.78     11.64 o 
  -8  10   7        1.05        3.35      4.73 o 
  -7  10   7      131.74      134.61     14.10 o 
  -6  10   7        1.53        2.71      5.62 o 
  -5  10   7      544.20      573.68     22.74 o 
  -4  10   7        9.49        8.70      4.31 o 
  -3  10   7        2.82        8.89      4.95 o 
  -2  10   7       91.04       81.76     11.69 o 
  -1  10   7       17.17       16.71      7.31 o 
   0  10   7       75.85       80.55     24.68 o 
   1  10   7        2.79        7.76      5.37 o 
   2  10   7        6.68        6.70      5.94 o 
   3  10   7       34.48       25.38      9.85 o 
   4  10   7        0.12        5.07      4.73 o 
   5  10   7        5.60        5.86      3.99 o 
  -7  11   7        0.21        4.72      4.80 o 
  -6  11   7      103.78       84.11     34.70 o 
  -5  11   7      136.68      122.25     40.39 o 
  -4  11   7      200.39      203.03     18.49 o 
  -3  11   7      459.08      462.46     19.68 o 
  -2  11   7      197.42      204.64     14.98 o 
  -1  11   7      249.57      251.45     16.22 o 
   0  11   7      205.26      207.57     15.26 o 
   1  11   7      261.92      276.28     16.36 o 
   2  11   7      316.35      311.42     18.37 o 
   3  11   7       69.64       50.90     17.82 o 
  -4  12   7      174.58      183.64     17.04 o 
  -3  12   7       35.71       32.58     11.30 o 
  -2  12   7      322.64      322.77     21.15 o 
  -1  12   7      181.06      192.40     23.72 o 
   0  12   7      112.22      102.59     16.63 o 
 -14   0   8      515.30      540.87     50.52 o 
 -13   0   8      498.02      537.73     44.18 o 
 -12   0   8      196.27      209.97     71.18 o 
 -11   0   8      923.14      913.38     40.84 o 
 -10   0   8        6.64        5.75      2.97 o 
  -9   0   8     1931.69     1998.39     39.21 o 
  -8   0   8      176.87      154.90      8.80 o 
  -7   0   8     6419.03     6565.54     73.54 o 
  -6   0   8       57.25       58.24      5.32 o 
  -5   0   8        4.57        3.54      2.03 o 
  -4   0   8      765.93      666.36     10.58 o 
  -3   0   8      120.03      154.12      5.86 o 
  -2   0   8     1131.35     1173.93     44.49 o 
  -1   0   8     1334.72     1419.18     20.10 o 
   0   0   8     8423.31     8979.15    190.82 o 
   1   0   8      360.65      364.50     11.87 o 
   2   0   8      859.52      868.08     21.04 o 
   3   0   8        1.25        7.65      3.39 o 
   4   0   8     3941.08     4121.52     57.16 o 
   5   0   8       15.71        7.48      5.14 o 
   6   0   8      115.41      139.16     14.32 o 
   7   0   8       25.84       43.11     17.43 o 
   8   0   8      331.08      268.36     35.83 o 
   9   0   8       94.22      118.58     75.06 o 
  10   0   8      164.37      220.84     22.51 o 
 -14   1   8        0.72        1.97      8.41 o 
 -13   1   8       17.55       12.00     13.97 o 
 -12   1   8      816.80      800.70     34.60 o 
 -11   1   8        6.74        5.32      4.43 o 
 -10   1   8      255.94      251.95      8.40 o 
  -9   1   8       38.94       40.76      5.88 o 
  -8   1   8     3325.37     3331.53     59.46 o 
  -7   1   8      476.54      481.60      7.36 o 
  -6   1   8      413.03      401.66      8.46 o 
  -5   1   8      690.72      705.87     12.40 o 
  -4   1   8      282.78      290.17      9.24 o 
  -3   1   8      431.49      463.95      8.43 o 
  -2   1   8        0.52        2.36      1.15 o 
  -1   1   8       40.47       38.81      3.17 o 
   0   1   8      400.43      377.92      7.75 o 
   1   1   8      394.37      380.04      8.25 o 
   2   1   8      100.01       84.87      8.25 o 
   3   1   8     1260.82     1282.09     26.29 o 
   4   1   8       63.91       73.55     14.33 o 
   5   1   8     1144.51     1189.04     21.95 o 
   6   1   8      110.13      114.00     22.57 o 
   7   1   8      271.32      226.05     15.39 o 
   8   1   8      191.82      191.91     15.30 o 
   9   1   8       42.16       44.21     18.01 o 
  10   1   8       50.82       36.35     19.64 o 
 -14   2   8        1.13       12.00     19.07 o 
 -13   2   8       38.72       41.08     30.09 o 
 -12   2   8       61.21       53.99     39.14 o 
 -11   2   8      193.82      175.01     14.01 o 
 -10   2   8       41.38       53.05      5.31 o 
  -9   2   8       22.84       15.74      4.24 o 
  -8   2   8      359.09      367.57      6.78 o 
  -7   2   8        0.69        2.86      2.93 o 
  -6   2   8      281.72      270.78      9.76 o 
  -5   2   8      293.90      263.36      7.21 o 
  -4   2   8     1037.36     1055.11     16.27 o 
  -3   2   8     2099.95     2054.80     21.85 o 
  -2   2   8      124.64      151.69      4.98 o 
  -1   2   8        4.33        4.64      1.95 o 
   0   2   8     1825.37     1888.63     30.50 o 
   1   2   8       62.42       56.61      4.24 o 
   2   2   8     1243.05     1271.56     19.19 o 
   3   2   8     1013.90     1004.36     14.93 o 
   4   2   8      125.71      126.55      8.78 o 
   5   2   8       56.06       44.84     10.61 o 
   6   2   8        5.83        8.50      3.02 o 
   7   2   8        8.80        4.21      2.84 o 
   8   2   8       22.44       17.58      6.46 o 
   9   2   8      131.64      118.82     16.94 o 
  10   2   8      115.09      119.23     16.65 o 
 -14   3   8      244.93      232.81     24.07 o 
 -13   3   8      569.47      559.52     28.27 o 
 -12   3   8       27.18       28.42     11.17 o 
 -11   3   8        2.58        6.51      6.25 o 
 -10   3   8       25.32       32.88      6.07 o 
  -9   3   8     1954.30     1897.64     30.61 o 
  -8   3   8     1030.09     1056.60     18.74 o 
  -7   3   8      213.72      217.17      9.22 o 
  -6   3   8      176.87      172.35      6.94 o 
  -5   3   8      659.21      699.23     13.60 o 
  -4   3   8     1316.48     1304.60     20.06 o 
  -3   3   8     2738.57     2851.39     39.45 o 
  -2   3   8      812.85      759.12     13.89 o 
  -1   3   8      383.45      423.21     10.99 o 
   0   3   8     3335.76     3519.43     66.24 o 
   1   3   8      176.79      153.52      6.89 o 
   2   3   8       61.26       53.00      4.88 o 
   3   3   8       69.16       58.71      7.55 o 
   4   3   8      419.94      381.40     10.50 o 
   5   3   8      366.66      340.30     13.83 o 
   6   3   8      396.25      366.33     11.49 o 
   7   3   8     1638.89     1602.04     49.91 o 
   8   3   8      455.19      467.57     23.65 o 
   9   3   8      109.94      107.21     19.87 o 
  10   3   8      102.38       96.36     13.95 o 
 -13   4   8      143.65      136.54     14.39 o 
 -12   4   8      583.60      657.18     27.99 o 
 -11   4   8      233.11      264.30     16.67 o 
 -10   4   8      185.43      167.87      9.00 o 
  -9   4   8      234.18      247.75     10.13 o 
  -8   4   8       40.62       49.55     10.63 o 
  -7   4   8        8.75        9.60      3.91 o 
  -6   4   8      328.11      280.74     11.22 o 
  -5   4   8      843.96      768.98     14.74 o 
  -4   4   8       91.36       77.72      6.95 o 
  -3   4   8      169.22      172.99      5.71 o 
  -2   4   8      110.83       98.00      5.41 o 
  -1   4   8      574.61      528.66     20.88 o 
   0   4   8      250.92      264.41     11.98 o 
   1   4   8     1656.73     1686.17     21.76 o 
   2   4   8     1655.27     1737.54     22.98 o 
   3   4   8      879.14      868.56     20.22 o 
   4   4   8        1.45        5.01      3.58 o 
   5   4   8        3.52        8.18      3.02 o 
   6   4   8      407.84      368.96     15.30 o 
   7   4   8        0.00        3.23      3.86 o 
   8   4   8       46.70       41.71     20.39 o 
   9   4   8       57.36       76.68     15.47 o 
 -13   5   8       23.30       20.24     11.31 o 
 -12   5   8       13.20       21.19     18.35 o 
 -11   5   8        4.60        7.33      6.35 o 
 -10   5   8       23.71       28.11      9.03 o 
  -9   5   8      664.94      612.45     19.03 o 
  -8   5   8      282.37      261.23     10.57 o 
  -7   5   8      471.47      471.21     14.15 o 
  -6   5   8       32.71       35.85      8.14 o 
  -5   5   8       25.36       25.50      2.78 o 
  -4   5   8      247.60      233.86      5.88 o 
  -3   5   8      320.99      312.17      6.64 o 
  -2   5   8      759.11      764.23     10.31 o 
  -1   5   8       53.23       61.45      4.22 o 
   0   5   8       14.66       20.59      5.09 o 
   1   5   8      123.77      123.83      7.00 o 
   2   5   8      409.05      391.41      9.19 o 
   3   5   8      298.21      300.29     12.80 o 
   4   5   8        0.12        1.53      5.17 o 
   5   5   8      636.20      621.92     17.71 o 
   6   5   8        7.28        9.48      4.98 o 
   7   5   8       12.29       20.04      5.58 o 
   8   5   8       42.53       31.64     17.09 o 
   9   5   8       46.48       34.45     19.71 o 
 -12   6   8      180.70      201.95     17.46 o 
 -11   6   8      294.91      335.51     22.30 o 
 -10   6   8     1061.31     1039.62     31.57 o 
  -9   6   8      355.48      386.31     22.01 o 
  -8   6   8      110.58       87.09     20.54 o 
  -7   6   8      130.40      114.65     22.96 o 
  -6   6   8      344.00      317.31     13.35 o 
  -5   6   8      671.26      615.79     13.96 o 
  -4   6   8      101.94       82.92      5.31 o 
  -3   6   8       68.78       71.24      5.61 o 
  -2   6   8      653.83      767.71     62.13 o 
  -1   6   8     1383.80     1346.94     25.23 o 
   0   6   8      353.63      317.54      7.87 o 
   1   6   8      110.12      106.37      7.92 o 
   2   6   8       33.73       43.26     10.14 o 
   3   6   8      221.62      212.44     10.44 o 
   4   6   8      300.01      294.24     11.70 o 
   5   6   8      797.63      787.38     21.91 o 
   6   6   8      258.26      255.57     13.25 o 
   7   6   8      275.07      310.77     19.68 o 
   8   6   8      135.62      131.33     49.42 o 
 -12   7   8       89.09       70.74     38.25 o 
 -11   7   8       49.31       37.73     12.71 o 
 -10   7   8      102.12       99.18     14.40 o 
  -9   7   8      168.33      151.15     15.87 o 
  -8   7   8      462.00      481.53     17.34 o 
  -7   7   8       16.22       24.18      6.46 o 
  -6   7   8      173.65      156.91      9.86 o 
  -5   7   8      300.10      274.74      9.60 o 
  -4   7   8      219.32      229.62      9.72 o 
  -3   7   8        1.99        5.39      3.87 o 
  -2   7   8       80.31       79.92      9.30 o 
  -1   7   8     3610.17     3635.97     66.40 o 
   0   7   8      464.55      465.28     13.95 o 
   1   7   8     1865.20     1875.07     45.70 o 
   2   7   8     2592.70     2605.68     58.05 o 
   3   7   8      140.96      140.07     10.72 o 
   4   7   8      876.02      874.04     23.69 o 
   5   7   8       76.55       68.89     18.19 o 
   6   7   8      175.35      207.17     13.12 o 
   7   7   8      153.37      136.03     20.40 o 
   8   7   8       24.49       15.12     10.64 o 
 -11   8   8      143.31      150.95     30.40 o 
 -10   8   8       40.75       38.71     14.66 o 
  -9   8   8       26.69       34.61     11.81 o 
  -8   8   8       37.79       45.70     15.00 o 
  -7   8   8      173.85      175.87     12.56 o 
  -6   8   8       13.79       13.73      5.49 o 
  -5   8   8      139.26      142.09     15.23 o 
  -4   8   8      403.16      422.80     12.71 o 
  -3   8   8      567.35      544.36     14.59 o 
  -2   8   8      432.99      450.25     13.61 o 
  -1   8   8      561.33      524.90     18.54 o 
   0   8   8       70.83      106.76     15.15 o 
   1   8   8      255.96      253.64     17.18 o 
   2   8   8      156.00      153.42     18.77 o 
   3   8   8      398.32      380.01     16.73 o 
   4   8   8      711.14      706.65     22.27 o 
   5   8   8      349.03      354.82     17.09 o 
   6   8   8      380.25      390.47     16.51 o 
   7   8   8       72.43       68.49     13.23 o 
 -10   9   8      237.50      260.26     20.38 o 
  -9   9   8       10.72        7.95      5.03 o 
  -8   9   8      149.43      156.82     19.77 o 
  -7   9   8       66.53       60.08     22.54 o 
  -6   9   8      220.24      211.01     17.15 o 
  -5   9   8      257.29      253.24     14.98 o 
  -4   9   8      761.48      744.48     22.92 o 
  -3   9   8      587.72      579.49     17.78 o 
  -2   9   8     1174.47     1206.56     31.76 o 
  -1   9   8       69.68       69.02     20.70 o 
   0   9   8      211.60      204.52     16.30 o 
   1   9   8      160.81      170.35     17.98 o 
   2   9   8       64.45       54.93     15.69 o 
   3   9   8      325.52      335.15     17.67 o 
   4   9   8        6.10        8.07      5.57 o 
   5   9   8      114.14       93.62     34.60 o 
   6   9   8       62.35       49.45     19.47 o 
  -8  10   8       62.39       48.02     29.21 o 
  -7  10   8      107.99       92.68     33.53 o 
  -6  10   8      105.91       86.23     33.40 o 
  -5  10   8      285.39      300.71     17.79 o 
  -4  10   8      209.53      208.73     51.83 o 
  -3  10   8        2.54        3.14      7.41 o 
  -2  10   8      152.82      141.09     22.51 o 
  -1  10   8      172.69      192.27     17.73 o 
   0  10   8      295.25      287.07     16.74 o 
   1  10   8       42.17       42.18     12.51 o 
   2  10   8        0.03        5.14      4.80 o 
   3  10   8        0.76        7.35      4.95 o 
   4  10   8      205.81      239.83     17.29 o 
  -6  11   8        0.32        2.80      5.50 o 
  -5  11   8      172.55      185.88     18.83 o 
  -4  11   8       38.77       46.98     23.60 o 
  -3  11   8       38.88       31.66     15.71 o 
  -2  11   8       31.76       20.96      9.84 o 
  -1  11   8       16.78       18.10      6.28 o 
   0  11   8      157.12      146.61     21.29 o 
   1  11   8       44.28       35.01     14.73 o 
   2  11   8      211.13      213.74     18.52 o 
 -14   1   9        0.31        6.01      9.10 o 
 -13   1   9      283.70      298.73     22.92 o 
 -12   1   9      490.44      490.29     29.66 o 
 -11   1   9     1344.79     1402.80     51.00 o 
 -10   1   9      874.68      785.51     17.45 o 
  -9   1   9        0.14        3.35      2.08 o 
  -8   1   9     1188.69     1157.72     13.40 o 
  -7   1   9     3525.87     3569.29     52.95 o 
  -6   1   9     1585.58     1632.96     23.93 o 
  -5   1   9        3.15        2.95      1.30 o 
  -4   1   9     1179.49     1202.91     13.96 o 
  -3   1   9      207.91      198.21      5.14 o 
  -2   1   9      387.19      354.77      6.99 o 
  -1   1   9       71.01       57.38      6.96 o 
   0   1   9      995.66      984.49     14.12 o 
   1   1   9     1441.51     1429.41     20.75 o 
   2   1   9      174.82      190.72     13.23 o 
   3   1   9      182.70      182.63     10.33 o 
   4   1   9      617.10      729.29     19.87 o 
   5   1   9      116.95      115.50      9.50 o 
   6   1   9       76.01      144.10     19.08 o 
   7   1   9       31.28       34.82     10.77 o 
   8   1   9      742.53      668.81     25.75 o 
   9   1   9      280.41      261.89     16.98 o 
 -14   2   9      374.36      392.46     49.99 o 
 -13   2   9        2.73        9.86      8.27 o 
 -12   2   9       48.96       38.39     17.81 o 
 -11   2   9        7.57        8.02      4.80 o 
 -10   2   9      418.24      436.18     13.09 o 
  -9   2   9       25.86       22.01      7.96 o 
  -8   2   9     2601.49     2627.12     41.01 o 
  -7   2   9      236.12      240.58     10.28 o 
  -6   2   9     1235.20     1236.24     20.42 o 
  -5   2   9      881.41      848.88     15.21 o 
  -4   2   9      111.38       84.65      2.82 o 
  -3   2   9      346.94      332.53      6.31 o 
  -2   2   9      503.48      503.95     12.24 o 
  -1   2   9      666.92      611.52     15.32 o 
   0   2   9      197.81      191.28      9.99 o 
   1   2   9     5291.27     5524.18     68.77 o 
   2   2   9      700.71      687.78     12.98 o 
   3   2   9        4.33        6.80      2.47 o 
   4   2   9      267.01      253.74     11.20 o 
   5   2   9     1269.02     1383.52     35.22 o 
   6   2   9       11.71       14.23      4.55 o 
   7   2   9        0.53        3.68      3.56 o 
   8   2   9        1.47        5.41      6.23 o 
   9   2   9       17.71       20.30     10.55 o 
 -13   3   9       11.36       19.39     15.38 o 
 -12   3   9        1.57        4.53      5.73 o 
 -11   3   9       65.51       57.02     23.04 o 
 -10   3   9       80.34       79.23      9.78 o 
  -9   3   9       90.68       92.97      8.09 o 
  -8   3   9     1312.25     1284.34     29.22 o 
  -7   3   9       42.51       52.99     13.58 o 
  -6   3   9        7.22        4.75      2.69 o 
  -5   3   9       18.03       21.68      5.53 o 
  -4   3   9     1188.63     1194.17     18.82 o 
  -3   3   9      201.87      199.76      8.06 o 
  -2   3   9     1282.23     1343.53     21.34 o 
  -1   3   9       51.52       54.12     11.52 o 
   0   3   9      820.40      859.15     20.51 o 
   1   3   9     2582.75     2596.28     48.85 o 
   2   3   9      313.10      303.55      8.89 o 
   3   3   9      104.51      118.89      8.78 o 
   4   3   9      141.12      136.49     15.59 o 
   5   3   9       34.52       35.40     11.23 o 
   6   3   9        2.72        5.89      3.39 o 
   7   3   9       28.89       25.64      7.99 o 
   8   3   9        0.01        5.86      5.47 o 
   9   3   9      110.81      114.66     12.72 o 
 -13   4   9      419.89      446.84     24.18 o 
 -12   4   9       44.10       43.90     24.72 o 
 -11   4   9        0.16        1.04      3.74 o 
 -10   4   9        3.51        9.88      4.01 o 
  -9   4   9      762.06      790.92     18.73 o 
  -8   4   9      489.01      467.52     13.08 o 
  -7   4   9        5.58        5.20      3.70 o 
  -6   4   9       46.41       44.46      6.54 o 
  -5   4   9       58.31       49.08      6.37 o 
  -4   4   9     1696.25     1599.79     61.15 o 
  -3   4   9      199.56      187.94      5.88 o 
  -2   4   9      582.89      605.40     12.29 o 
  -1   4   9        1.84        2.74      3.87 o 
   0   4   9     1412.21     1368.48     24.76 o 
   1   4   9     1643.76     1634.96     28.77 o 
   2   4   9      111.28      106.63      6.78 o 
   3   4   9      359.22      352.81     10.45 o 
   4   4   9       68.65       72.94     10.31 o 
   5   4   9       44.90       53.09     11.58 o 
   6   4   9      852.82      855.14     22.10 o 
   7   4   9       32.28       28.51     12.28 o 
   8   4   9      154.46      139.22     24.88 o 
   9   4   9      119.34      118.64     23.33 o 
 -13   5   9        7.86        9.26      5.47 o 
 -12   5   9      376.56      397.39     20.45 o 
 -11   5   9       60.45       42.20     17.29 o 
 -10   5   9      859.64      825.04     22.79 o 
  -9   5   9       24.25       14.41      5.79 o 
  -8   5   9       83.96       95.26     14.94 o 
  -7   5   9      651.77      639.16     17.05 o 
  -6   5   9      256.23      224.16     10.39 o 
  -5   5   9       91.71       80.91      6.75 o 
  -4   5   9        0.07        0.40      1.51 o 
  -3   5   9     2036.46     1997.43     26.03 o 
  -2   5   9      132.68      117.54     13.07 o 
  -1   5   9      697.13      680.34     17.36 o 
   0   5   9      900.89      915.97     19.54 o 
   1   5   9      397.64      378.65      8.30 o 
   2   5   9      870.48      863.04     17.05 o 
   3   5   9     1075.92     1061.56     29.32 o 
   4   5   9       10.32       19.16      5.55 o 
   5   5   9      153.40      170.33     12.17 o 
   6   5   9        5.92       11.02      4.47 o 
   7   5   9      128.75      140.35     17.20 o 
   8   5   9       48.63       54.25     27.97 o 
 -12   6   9       37.25       20.89     17.72 o 
 -11   6   9      428.28      413.91     20.61 o 
 -10   6   9        0.14        3.98      3.71 o 
  -9   6   9      189.41      166.84     11.98 o 
  -8   6   9        0.86        2.64      3.11 o 
  -7   6   9        5.17        6.97      4.23 o 
  -6   6   9       25.77       28.53      7.33 o 
  -5   6   9        0.57        3.40      3.50 o 
  -4   6   9      788.88      780.60     15.71 o 
  -3   6   9      102.56      132.37      7.18 o 
  -2   6   9     1188.92     1189.36     26.90 o 
  -1   6   9      550.54      512.84     20.40 o 
   0   6   9      180.23      170.78      6.73 o 
   1   6   9      290.36      276.42      8.71 o 
   2   6   9       64.50       68.94      6.91 o 
   3   6   9       61.17       61.71     13.17 o 
   4   6   9       12.63       16.24      4.77 o 
   5   6   9       24.36       23.10      6.69 o 
   6   6   9      219.26      209.95     14.40 o 
   7   6   9      280.38      274.31     18.89 o 
   8   6   9      205.56      230.63     25.32 o 
 -11   7   9      159.79      173.37     25.48 o 
 -10   7   9      328.71      357.52     18.04 o 
  -9   7   9      336.94      370.11     16.61 o 
  -8   7   9        4.98        6.05      5.80 o 
  -7   7   9       73.76       72.22     18.47 o 
  -6   7   9      613.15      649.90     18.40 o 
  -5   7   9       18.76       18.83      6.26 o 
  -4   7   9       42.26       45.34      8.28 o 
  -3   7   9       12.50       22.89      6.93 o 
  -2   7   9      713.71      744.64     22.25 o 
  -1   7   9      655.35      612.47     22.46 o 
   0   7   9      211.38      193.35     14.72 o 
   1   7   9      277.87      265.90     13.72 o 
   2   7   9       10.35       14.60      4.80 o 
   3   7   9        4.04        7.17      4.78 o 
   4   7   9      190.85      205.12     14.29 o 
   5   7   9      362.40      367.19     15.99 o 
   6   7   9       85.68       78.84     13.36 o 
   7   7   9       29.05       27.61     12.05 o 
 -10   8   9      709.02      799.49     30.11 o 
  -9   8   9      206.99      209.22     12.53 o 
  -8   8   9        3.43        8.67      4.75 o 
  -7   8   9      128.89      134.77     11.29 o 
  -6   8   9       95.67       91.34     24.12 o 
  -5   8   9      164.31      157.11     16.75 o 
  -4   8   9      219.61      204.23     20.09 o 
  -3   8   9      922.97      966.56     29.28 o 
  -2   8   9       13.76       19.29      7.81 o 
  -1   8   9        2.37        8.93      4.94 o 
   0   8   9      157.07      172.07     12.38 o 
   1   8   9      200.24      198.19     12.60 o 
   2   8   9       66.18       75.45     18.27 o 
   3   8   9      163.81      145.70     41.26 o 
   4   8   9        0.36        5.32      4.56 o 
   5   8   9      329.91      340.86     15.21 o 
   6   8   9       93.13       66.56     30.11 o 
  -9   9   9       15.28       15.38      7.04 o 
  -8   9   9       18.64       18.37     10.72 o 
  -7   9   9      121.62      129.37     30.31 o 
  -6   9   9       42.20       41.60     12.94 o 
  -5   9   9       24.63       29.06     10.59 o 
  -4   9   9        0.23        3.57      5.29 o 
  -3   9   9      170.83      154.45     20.30 o 
  -2   9   9       62.54       68.06     16.83 o 
  -1   9   9      224.05      217.34     15.60 o 
   0   9   9      377.30      386.86     17.96 o 
   1   9   9       27.98       28.20      8.42 o 
   2   9   9      174.69      150.68     18.99 o 
   3   9   9      188.49      181.45     19.43 o 
   4   9   9      194.73      185.86     14.74 o 
   5   9   9       16.01       14.54      7.97 o 
  -8  10   9       61.18       45.78     20.95 o 
  -7  10   9       72.89       58.12     28.45 o 
  -6  10   9      291.63      305.58     19.21 o 
  -5  10   9       99.58       94.36     33.54 o 
  -4  10   9      580.10      612.64     27.74 o 
  -3  10   9       50.33       50.48     15.10 o 
  -2  10   9        7.06        9.11      8.70 o 
  -1  10   9       90.89       87.04     13.33 o 
   0  10   9       27.99       35.97     11.04 o 
   1  10   9       53.52       42.00     15.09 o 
   2  10   9       12.65       21.37      8.46 o 
   3  10   9       43.27       38.74     17.31 o 
  -6  11   9        3.41        5.43      5.55 o 
  -5  11   9       84.39       76.35     34.55 o 
  -4  11   9       81.74       69.15     32.51 o 
  -3  11   9      117.99      113.52     26.43 o 
  -2  11   9      164.13      171.13     27.33 o 
  -1  11   9       57.34       46.07     24.87 o 
   0  11   9       90.30       69.97     26.50 o 
   1  11   9      128.45      131.59     20.50 o 
 -14   0  10      306.68      265.09     43.65 o 
 -13   0  10      372.30      519.39     42.39 o 
 -12   0  10       47.92       44.04     24.10 o 
 -11   0  10        3.41        2.66     10.60 o 
 -10   0  10        0.57        2.97      4.38 o 
  -9   0  10      811.37      798.32     29.26 o 
  -8   0  10     1687.53     1638.17     37.14 o 
  -7   0  10     7676.02     7719.24     42.83 o 
  -6   0  10     2761.06     2818.49     88.63 o 
  -5   0  10      316.49      313.70     10.23 o 
  -4   0  10     3528.71     3392.68     67.37 o 
  -3   0  10      109.08       83.54      5.59 o 
  -2   0  10      503.10      445.48     24.88 o 
  -1   0  10       20.33       16.01      4.51 o 
   0   0  10     2200.03     2191.09     48.83 o 
   1   0  10      100.31      115.88      7.90 o 
   2   0  10     3542.65     3587.44     55.44 o 
   3   0  10      112.58      103.47     16.01 o 
   4   0  10     1090.15     1192.34     37.77 o 
   5   0  10      123.29       89.26     30.75 o 
   6   0  10       14.53        6.96      5.13 o 
   7   0  10      112.28      138.76     12.22 o 
   8   0  10      218.26      238.42     25.27 o 
   9   0  10        1.47        5.17      4.68 o 
 -14   1  10      156.72      181.80     33.03 o 
 -13   1  10      216.67      232.33     21.80 o 
 -12   1  10       13.07       21.83     17.01 o 
 -11   1  10      591.91      581.90     32.40 o 
 -10   1  10      668.09      677.79     16.65 o 
  -9   1  10      585.41      565.06     18.96 o 
  -8   1  10      117.21      125.13      7.21 o 
  -7   1  10        6.97        8.97      3.15 o 
  -6   1  10        4.39        7.58      3.57 o 
  -5   1  10      741.57      732.69     11.17 o 
  -4   1  10       71.40       77.34      5.14 o 
  -3   1  10      195.99      195.97      5.28 o 
  -2   1  10      187.42      184.36      6.01 o 
  -1   1  10     3389.23     3545.59     44.84 o 
   0   1  10       23.51       24.12      5.64 o 
   1   1  10      135.54      155.78     18.49 o 
   2   1  10      161.94      146.70      8.88 o 
   3   1  10        3.50        5.26      3.97 o 
   4   1  10        5.30        5.65      2.96 o 
   5   1  10      181.71      262.69     31.66 o 
   6   1  10       71.50       78.37     11.56 o 
   7   1  10       28.39       17.14      7.10 o 
   8   1  10       26.54       28.82     15.29 o 
   9   1  10       54.80       31.47     22.78 o 
 -13   2  10      113.86       99.28     36.45 o 
 -12   2  10      142.18      137.20     21.26 o 
 -11   2  10      657.86      731.01     27.76 o 
 -10   2  10      234.81      228.78      9.03 o 
  -9   2  10       48.61       37.95     10.25 o 
  -8   2  10        0.95        2.18      3.05 o 
  -7   2  10      789.50      802.39     19.97 o 
  -6   2  10       78.56       78.89      6.30 o 
  -5   2  10      379.98      377.76      9.53 o 
  -4   2  10      332.28      341.32      7.57 o 
  -3   2  10     1074.52     1091.17     18.39 o 
  -2   2  10      330.81      346.23     10.04 o 
  -1   2  10      361.30      374.47     12.99 o 
   0   2  10      554.67      548.75     14.87 o 
   1   2  10      621.45      588.07      9.83 o 
   2   2  10     1379.58     1282.60     36.57 o 
   3   2  10       67.56       71.24      8.57 o 
   4   2  10      982.43     1066.45     28.55 o 
   5   2  10       41.89       32.95      9.29 o 
   6   2  10        1.51        3.13      2.99 o 
   7   2  10      101.12      108.98      9.04 o 
   8   2  10        0.04        2.70      6.06 o 
   9   2  10       29.62       25.07     15.67 o 
 -13   3  10       26.14       27.47     23.41 o 
 -12   3  10       10.54        6.28      7.19 o 
 -11   3  10       80.63       69.05      8.55 o 
 -10   3  10       52.62       51.68      7.80 o 
  -9   3  10        0.99        7.21      4.21 o 
  -8   3  10       78.96       78.22     13.97 o 
  -7   3  10      247.85      252.09      9.21 o 
  -6   3  10     2119.06     2095.06     43.00 o 
  -5   3  10     1183.23     1132.64     16.35 o 
  -4   3  10        5.58        5.20      1.49 o 
  -3   3  10      290.77      285.85      8.30 o 
  -2   3  10      537.79      507.01     16.45 o 
  -1   3  10      278.95      269.32     10.39 o 
   0   3  10      153.27      124.05     10.72 o 
   1   3  10     2521.94     2547.86     35.62 o 
   2   3  10       47.62       45.35      8.21 o 
   3   3  10      353.47      341.13     11.50 o 
   4   3  10      214.62      198.19     10.75 o 
   5   3  10       20.54       45.00     11.09 o 
   6   3  10      350.74      374.49     13.65 o 
   7   3  10       20.80       29.37     11.18 o 
   8   3  10       14.66       19.19     10.97 o 
 -13   4  10      106.21      108.15     15.58 o 
 -12   4  10      212.34      199.85     14.31 o 
 -11   4  10       28.66       21.51      9.32 o 
 -10   4  10      326.90      306.79     12.02 o 
  -9   4  10     1268.72     1361.85     27.51 o 
  -8   4  10      565.81      599.92     20.06 o 
  -7   4  10       42.08       36.55      8.84 o 
  -6   4  10        1.85        2.04      3.66 o 
  -5   4  10      978.12      867.69     68.42 o 
  -4   4  10        2.91        1.62      0.79 o 
  -3   4  10      375.72      378.34      9.41 o 
  -2   4  10      751.43      792.07     18.22 o 
  -1   4  10      120.86      136.03     10.09 o 
   0   4  10       50.71       68.27     14.31 o 
   1   4  10      554.29      529.40     17.23 o 
   2   4  10      136.76      137.63      7.66 o 
   3   4  10      680.03      617.42     40.56 o 
   4   4  10      161.94      152.77     11.75 o 
   5   4  10        0.79        4.16      4.45 o 
   6   4  10     1265.95     1390.95     32.62 o 
   7   4  10      105.95       97.60     19.63 o 
   8   4  10       97.70       93.82     25.23 o 
 -12   5  10       26.73       22.17     15.56 o 
 -11   5  10        0.02        4.61      5.32 o 
 -10   5  10       13.68       10.18      4.80 o 
  -9   5  10       82.88       69.79     12.32 o 
  -8   5  10      281.42      265.05     11.43 o 
  -7   5  10       13.94       14.00      4.91 o 
  -6   5  10      340.94      354.79     11.09 o 
  -5   5  10      631.26      608.78     15.20 o 
  -4   5  10      411.25      431.22      7.53 o 
  -3   5  10      532.44      504.06     17.27 o 
  -2   5  10        3.80        8.64      4.27 o 
  -1   5  10        4.72        3.77      4.54 o 
   0   5  10      259.18      243.03     11.24 o 
   1   5  10        9.82       11.63      4.29 o 
   2   5  10       29.69       31.84      7.39 o 
   3   5  10      112.19      121.19     22.07 o 
   4   5  10       12.64       10.25      4.32 o 
   5   5  10      106.60      106.13     29.38 o 
   6   5  10      131.83      140.57     12.98 o 
   7   5  10        9.57        9.81      5.97 o 
   8   5  10        2.54        5.45      9.48 o 
 -12   6  10       97.43       82.11     17.06 o 
 -11   6  10      216.21      213.20     13.92 o 
 -10   6  10        4.84       10.89      5.28 o 
  -9   6  10      399.62      417.45     16.44 o 
  -8   6  10      375.94      395.33     15.17 o 
  -7   6  10       17.09       15.06      4.97 o 
  -6   6  10      680.64      670.84     19.10 o 
  -5   6  10      372.35      335.08     21.42 o 
  -4   6  10       80.76      198.46     48.00 o 
  -3   6  10      400.55      410.02     14.38 o 
  -2   6  10      488.56      510.66     15.27 o 
  -1   6  10       49.22       58.76     12.44 o 
   0   6  10       54.92       60.93     13.62 o 
   1   6  10      110.17      123.00     15.50 o 
   2   6  10      171.54      193.81     15.62 o 
   3   6  10       85.06      109.79     19.86 o 
   4   6  10      401.60      402.29     17.95 o 
   5   6  10      334.86      350.41     16.88 o 
   6   6  10      197.28      189.84     13.23 o 
   7   6  10      296.61      263.71     19.24 o 
 -11   7  10      297.91      296.76     16.89 o 
 -10   7  10       97.79       85.28     35.27 o 
  -9   7  10      353.77      325.05     14.77 o 
  -8   7  10      102.38      115.95     13.17 o 
  -7   7  10      166.19      141.79     10.52 o 
  -6   7  10      123.30      134.68     12.31 o 
  -5   7  10       21.25       20.79      8.14 o 
  -4   7  10      213.56      245.70     20.78 o 
  -3   7  10        0.22        2.53      4.76 o 
  -2   7  10     1845.18     1817.69     34.80 o 
  -1   7  10      680.70      697.83     20.27 o 
   0   7  10        0.53        1.86      4.28 o 
   1   7  10        9.54       20.71      6.27 o 
   2   7  10       50.26       48.99     11.91 o 
   3   7  10      233.48      230.82     15.29 o 
   4   7  10      179.99      148.72     13.98 o 
   5   7  10      362.89      366.73     17.46 o 
   6   7  10      149.47      155.00     12.37 o 
 -10   8  10      177.13      195.36     17.44 o 
  -9   8  10        7.33        7.82      5.34 o 
  -8   8  10        2.14        7.07      5.00 o 
  -7   8  10       10.23       10.90      4.83 o 
  -6   8  10       35.04       38.12     13.35 o 
  -5   8  10       20.02       28.98     11.40 o 
  -4   8  10        2.94        9.43      5.81 o 
  -3   8  10      372.82      337.82     20.66 o 
  -2   8  10        0.06        2.23      3.95 o 
  -1   8  10      434.87      415.06     19.19 o 
   0   8  10      173.87      186.28     12.05 o 
   1   8  10       54.40       56.39     16.22 o 
   2   8  10       17.93       18.93      8.37 o 
   3   8  10       62.89       63.16     21.63 o 
   4   8  10        2.45        3.82      5.03 o 
   5   8  10       86.64       57.10     21.49 o 
  -9   9  10      510.24      514.71     31.65 o 
  -8   9  10        9.02       11.30      7.62 o 
  -7   9  10      167.84      187.25     14.21 o 
  -6   9  10      335.31      352.84     18.19 o 
  -5   9  10        0.06        5.38      6.66 o 
  -4   9  10      323.64      311.84     18.34 o 
  -3   9  10      244.54      255.95     16.85 o 
  -2   9  10       77.73       80.70     24.81 o 
  -1   9  10      456.94      461.13     18.33 o 
   0   9  10      103.94       98.59     26.04 o 
   1   9  10       12.10       18.58      7.71 o 
   2   9  10       57.98       67.98     20.43 o 
   3   9  10       11.94        7.27      5.26 o 
   4   9  10       71.77       66.45     25.80 o 
  -7  10  10       46.25       34.48     18.24 o 
  -6  10  10      114.88       93.37     33.15 o 
  -5  10  10       95.39       83.08     32.34 o 
  -4  10  10      246.80      265.72     16.21 o 
  -3  10  10       24.24       26.49     12.13 o 
  -2  10  10      468.42      503.47     21.95 o 
  -1  10  10       31.85       28.86     12.71 o 
   0  10  10       17.00       14.35      7.22 o 
   1  10  10       58.75       51.75     18.78 o 
   2  10  10       89.03       64.33     24.88 o 
  -4  11  10        0.07        1.45      5.33 o 
  -3  11  10       24.03       21.17     10.96 o 
  -2  11  10       22.93       28.69      8.91 o 
  -1  11  10        5.34        4.82      6.96 o 
 -13   1  11      405.80      408.28     26.68 o 
 -12   1  11      202.31      230.28     19.89 o 
 -11   1  11       21.80       23.35     10.22 o 
 -10   1  11     1342.70     1356.17     39.63 o 
  -9   1  11      546.28      525.67     16.19 o 
  -8   1  11     1747.89     1912.36     92.03 o 
  -7   1  11      541.68      532.32     12.96 o 
  -6   1  11     4268.41     4267.59    105.91 o 
  -5   1  11       14.56       15.15      3.09 o 
  -4   1  11      230.83      206.29      6.87 o 
  -3   1  11       10.06       11.14      2.67 o 
  -2   1  11        3.29        3.74      1.87 o 
  -1   1  11       14.85       18.72      4.33 o 
   0   1  11       15.14       19.29      4.27 o 
   1   1  11        0.20        3.25      2.20 o 
   2   1  11      325.24      333.65     18.56 o 
   3   1  11      208.08      175.27      8.98 o 
   4   1  11      143.38      129.47     12.75 o 
   5   1  11      224.66      218.74     10.33 o 
   6   1  11       11.74        9.96      4.38 o 
   7   1  11        0.86        2.86      3.85 o 
   8   1  11       12.57        8.68      8.03 o 
 -13   2  11      197.01      177.80     19.59 o 
 -12   2  11      199.74      251.59     20.28 o 
 -11   2  11      217.18      244.67     13.94 o 
 -10   2  11       39.83       35.12     13.97 o 
  -9   2  11      407.66      383.90     11.82 o 
  -8   2  11       15.88       14.03      4.26 o 
  -7   2  11       17.05       22.22      6.57 o 
  -6   2  11      694.99      653.78     15.31 o 
  -5   2  11      348.66      337.45      9.49 o 
  -4   2  11        9.01        4.32      1.94 o 
  -3   2  11      751.57      760.96     13.38 o 
  -2   2  11      229.26      207.91      7.96 o 
  -1   2  11      594.01      604.41     16.13 o 
   0   2  11      375.98      375.63     13.57 o 
   1   2  11      798.32      781.77     14.54 o 
   2   2  11       45.36       36.50      4.83 o 
   3   2  11      393.91      378.78     10.99 o 
   4   2  11      340.02      308.92     11.18 o 
   5   2  11      101.99      105.01     10.68 o 
   6   2  11       43.89       22.35      8.93 o 
   7   2  11       37.73       34.48     17.47 o 
   8   2  11      186.71      186.25     25.56 o 
 -13   3  11       40.28       18.08     24.14 o 
 -12   3  11        8.35        8.34      9.65 o 
 -11   3  11       13.54        6.91      4.10 o 
 -10   3  11      265.06      252.11      9.82 o 
  -9   3  11       12.35       14.92      6.03 o 
  -8   3  11      680.60      686.04     24.70 o 
  -7   3  11      397.67      356.27     11.28 o 
  -6   3  11      302.48      307.57      9.65 o 
  -5   3  11      196.84      199.70      7.42 o 
  -4   3  11       57.09       54.68      7.89 o 
  -3   3  11      111.02      105.59      6.83 o 
  -2   3  11      316.01      303.31      9.66 o 
  -1   3  11        0.84        1.57      3.81 o 
   0   3  11     1970.82     1935.58     30.72 o 
   1   3  11       34.00       39.64     10.46 o 
   2   3  11       23.15       22.34      6.11 o 
   3   3  11        0.40        2.31      3.48 o 
   4   3  11       85.62       78.75     20.88 o 
   5   3  11       24.49       19.30      6.05 o 
   6   3  11      208.19      224.25     11.31 o 
   7   3  11      164.56      153.00     19.75 o 
   8   3  11        4.70        3.63      6.88 o 
 -13   4  11      179.19      204.40     26.06 o 
 -12   4  11       99.84      100.77     17.89 o 
 -11   4  11      104.75      108.09      8.93 o 
 -10   4  11        3.77        6.16      3.71 o 
  -9   4  11      130.33      125.45      8.07 o 
  -8   4  11     2220.72     2072.55     50.24 o 
  -7   4  11       16.74       16.49      5.78 o 
  -6   4  11        4.37        5.42      4.03 o 
  -5   4  11        8.29        7.80      3.32 o 
  -4   4  11        0.99        1.04      1.38 o 
  -3   4  11       26.03       32.94      7.72 o 
  -2   4  11      367.14      373.73     12.92 o 
  -1   4  11      371.79      351.32     12.23 o 
   0   4  11       65.18       61.51      9.22 o 
   1   4  11       80.07       89.17     11.93 o 
   2   4  11       67.06       63.75     13.03 o 
   3   4  11      661.91      667.55     23.55 o 
   4   4  11       36.14       43.35     12.01 o 
   5   4  11       12.74       15.69      7.01 o 
   6   4  11      138.57      138.75     12.11 o 
   7   4  11       55.45       40.64     23.81 o 
 -12   5  11      171.66      160.21     19.75 o 
 -11   5  11      438.35      442.66     16.27 o 
 -10   5  11       14.57       12.94      5.57 o 
  -9   5  11      183.09      199.06     12.19 o 
  -8   5  11      762.29      808.76     25.11 o 
  -7   5  11      137.83      154.06     10.62 o 
  -6   5  11     1054.71      950.96     27.73 o 
  -5   5  11      991.61     1057.38     35.16 o 
  -4   5  11      747.17      659.94     20.59 o 
  -3   5  11      293.56      236.53      9.56 o 
  -2   5  11      110.76      121.95      8.64 o 
  -1   5  11     1657.16     1625.31     34.02 o 
   0   5  11      511.58      513.61     21.25 o 
   1   5  11       94.60      100.57     20.66 o 
   2   5  11      160.33      173.31     13.61 o 
   3   5  11       20.73       19.06      5.63 o 
   4   5  11      936.08      926.03     26.33 o 
   5   5  11        3.52        7.89      5.36 o 
   6   5  11      238.88      231.92     14.84 o 
   7   5  11      747.94      739.27     35.02 o 
 -12   6  11      146.58      122.77     19.36 o 
 -11   6  11       58.98       29.20     18.30 o 
 -10   6  11      194.96      189.05     11.42 o 
  -9   6  11       15.87       11.49      7.08 o 
  -8   6  11      296.15      283.94     12.14 o 
  -7   6  11      120.83      126.34     17.97 o 
  -6   6  11       15.27       10.91      6.34 o 
  -5   6  11        1.25        5.61      7.65 o 
  -4   6  11      289.39      274.91     14.37 o 
  -3   6  11       63.88       48.08      8.11 o 
  -2   6  11      788.35      818.32     27.52 o 
  -1   6  11     1009.40     1036.15     24.43 o 
   0   6  11       71.11       59.21     12.68 o 
   1   6  11      256.32      264.19     13.59 o 
   2   6  11       22.12       24.61      7.89 o 
   3   6  11       35.60       39.18     10.70 o 
   4   6  11        5.71       10.23      4.46 o 
   5   6  11       38.21       27.02     11.36 o 
   6   6  11      332.31      326.51     19.27 o 
 -11   7  11        7.70        9.16      4.22 o 
 -10   7  11       67.29       60.09     19.36 o 
  -9   7  11       10.42        6.28      4.84 o 
  -8   7  11      388.83      376.58     17.09 o 
  -7   7  11      102.36       90.27     25.47 o 
  -6   7  11       39.07       48.77     13.79 o 
  -5   7  11       87.31       83.19     19.76 o 
  -4   7  11      265.69      269.62     19.98 o 
  -3   7  11      286.83      287.75     17.47 o 
  -2   7  11        0.55        3.76      4.54 o 
  -1   7  11       10.71       14.95      5.84 o 
   0   7  11      260.53      265.34     14.15 o 
   1   7  11       83.69       70.32     18.20 o 
   2   7  11       24.30       25.32      9.87 o 
   3   7  11       16.69       20.35      9.15 o 
   4   7  11        5.18        3.89      5.74 o 
   5   7  11       35.78       29.66     17.37 o 
 -10   8  11        6.13        7.20      9.61 o 
  -9   8  11        0.15        3.20      5.71 o 
  -8   8  11       14.56       12.24      7.79 o 
  -7   8  11      594.26      658.19     24.80 o 
  -6   8  11       63.05       80.46     23.40 o 
  -5   8  11      111.27      116.02     29.45 o 
  -4   8  11      299.09      306.27     19.32 o 
  -3   8  11      566.57      573.23     24.96 o 
  -2   8  11      272.88      273.49     21.59 o 
  -1   8  11     1014.95     1024.21     27.90 o 
   0   8  11      556.92      553.07     19.09 o 
   1   8  11       22.00       24.28      8.44 o 
   2   8  11      128.69      124.29     18.36 o 
   3   8  11       34.30       28.68     11.73 o 
   4   8  11      105.66      118.28     12.81 o 
  -8   9  11       45.56       37.09     17.06 o 
  -7   9  11      233.47      263.49     15.76 o 
  -6   9  11        0.10        5.66      5.52 o 
  -5   9  11       77.96       68.10     21.57 o 
  -4   9  11      240.03      262.64     21.03 o 
  -3   9  11      538.90      584.86     23.95 o 
  -2   9  11       59.90       86.83     21.40 o 
  -1   9  11       24.61       34.59     12.68 o 
   0   9  11      261.94      265.21     15.74 o 
   1   9  11       68.22       53.06     20.61 o 
   2   9  11       42.09       32.80     17.45 o 
   3   9  11       13.97       12.57      6.31 o 
  -6  10  11       29.66       32.81     12.87 o 
  -5  10  11       39.80       39.50     21.92 o 
  -4  10  11       86.92       73.61     31.62 o 
  -3  10  11       64.40       55.58     25.31 o 
  -2  10  11       90.79       72.11     36.10 o 
  -1  10  11      499.78      468.44     25.07 o 
   0  10  11       37.94       39.11     16.29 o 
   1  10  11       26.07       19.70      9.62 o 
 -13   0  12      762.05      807.41     58.21 o 
 -12   0  12      252.31      213.50     26.37 o 
 -11   0  12        2.54        6.31      4.25 o 
 -10   0  12     1250.41     1281.76     48.31 o 
  -9   0  12      293.57      306.88     18.28 o 
  -8   0  12      125.34      110.35     11.87 o 
  -7   0  12      173.74      181.90      8.14 o 
  -6   0  12     1151.24     1154.03     43.68 o 
  -5   0  12     3939.11     3900.02     97.33 o 
  -4   0  12     1056.11      981.58     40.32 o 
  -3   0  12     1983.88     1856.17     70.90 o 
  -2   0  12     2169.40     2196.91     86.86 o 
  -1   0  12     2299.31     2245.86     75.36 o 
   0   0  12      904.12      912.80     24.02 o 
   1   0  12      909.99      901.88     24.11 o 
   2   0  12     2715.85     2723.71     91.66 o 
   3   0  12      424.47      490.43     20.91 o 
   4   0  12       97.79      110.86     14.39 o 
   5   0  12      452.49      416.70     20.24 o 
   6   0  12       31.40       24.81     14.11 o 
   7   0  12      464.74      416.80     43.17 o 
 -13   1  12       49.28       27.48     24.66 o 
 -12   1  12        3.27        5.66      6.85 o 
 -11   1  12      576.02      564.38     19.75 o 
 -10   1  12      593.99      579.59     19.28 o 
  -9   1  12     1505.63     1487.82     31.78 o 
  -8   1  12      676.30      668.16     21.60 o 
  -7   1  12      640.24      645.04     14.66 o 
  -6   1  12       64.46       58.17      8.60 o 
  -5   1  12     4916.83     4919.70    101.14 o 
  -4   1  12      129.46      133.81      4.62 o 
  -3   1  12      464.86      425.73     11.19 o 
  -2   1  12      435.45      413.26      9.58 o 
  -1   1  12     1010.50      985.16     15.61 o 
   0   1  12      124.47      131.92      8.62 o 
   1   1  12      238.08      222.91     14.55 o 
   2   1  12      408.83      414.60     12.48 o 
   3   1  12      343.42      355.73     11.72 o 
   4   1  12        4.92        7.26      4.65 o 
   5   1  12        2.59        4.22      4.45 o 
   6   1  12      474.62      446.94     15.36 o 
   7   1  12        1.26        3.50      6.16 o 
 -13   2  12      350.17      365.89     27.70 o 
 -12   2  12       22.92       24.67     20.13 o 
 -11   2  12        1.47        1.70      3.55 o 
 -10   2  12       15.60       13.97      6.47 o 
  -9   2  12       37.97       30.17      9.85 o 
  -8   2  12      987.91     1010.14     22.49 o 
  -7   2  12     1813.58     1763.06     52.45 o 
  -6   2  12      402.08      406.27     11.61 o 
  -5   2  12      739.58      685.04     17.72 o 
  -4   2  12        7.23        5.61      1.86 o 
  -3   2  12     1311.86     1279.30     29.46 o 
  -2   2  12      381.98      381.95     12.22 o 
  -1   2  12      118.54      118.73     10.48 o 
   0   2  12       13.46       15.55      4.91 o 
   1   2  12       12.21       19.08      5.56 o 
   2   2  12     2030.32     2080.21     37.99 o 
   3   2  12      404.35      406.15     17.26 o 
   4   2  12      241.34      245.79     13.69 o 
   5   2  12        8.90        7.92      5.22 o 
   6   2  12       26.63       17.48      9.09 o 
   7   2  12        1.25        2.97      6.82 o 
 -13   3  12      448.77      460.98     34.68 o 
 -12   3  12      609.51      641.19     35.57 o 
 -11   3  12        0.46        0.88      5.32 o 
 -10   3  12      546.14      538.20     16.45 o 
  -9   3  12      198.99      209.45      9.24 o 
  -8   3  12      249.58      243.97     11.48 o 
  -7   3  12        5.08        4.57      3.65 o 
  -6   3  12       93.72       85.74      7.30 o 
  -5   3  12       11.96       19.02      5.17 o 
  -4   3  12      212.89      231.80      7.95 o 
  -3   3  12     2812.89     2854.97     48.98 o 
  -2   3  12      973.78     1000.67     20.08 o 
  -1   3  12       28.54       28.04      7.29 o 
   0   3  12     1194.02     1169.24     23.88 o 
   1   3  12     1227.52     1293.57     38.28 o 
   2   3  12       81.10      221.21     67.97 o 
   3   3  12       30.32       41.45     11.03 o 
   4   3  12       99.09       73.69     19.54 o 
   5   3  12       41.14       34.15     11.90 o 
   6   3  12        4.46        2.95      5.34 o 
   7   3  12       40.61       37.61     27.36 o 
 -12   4  12       39.70       26.13     22.41 o 
 -11   4  12      345.75      323.52     15.56 o 
 -10   4  12      216.45      216.20     14.54 o 
  -9   4  12      181.94      176.57      9.50 o 
  -8   4  12       81.76       83.25     10.58 o 
  -7   4  12      446.17      406.58     12.66 o 
  -6   4  12      207.44      181.14     13.01 o 
  -5   4  12      263.48      230.30     15.08 o 
  -4   4  12        0.17        2.12      2.10 o 
  -3   4  12      834.78      799.87     17.83 o 
  -2   4  12      236.64      199.45     15.57 o 
  -1   4  12      271.30      291.65     13.35 o 
   0   4  12     1100.12     1134.94     33.17 o 
   1   4  12      122.49      121.39     21.90 o 
   2   4  12      124.65      125.46     25.82 o 
   3   4  12        0.28        7.78      4.33 o 
   4   4  12       75.45       78.43     21.05 o 
   5   4  12        0.04        2.26      5.68 o 
   6   4  12        0.21        3.75      4.59 o 
 -12   5  12       48.07       29.18     46.46 o 
 -11   5  12       37.63       28.68     23.29 o 
 -10   5  12      188.17      212.59     11.52 o 
  -9   5  12       32.54       32.78     11.71 o 
  -8   5  12      471.69      429.36     19.56 o 
  -7   5  12      130.80      144.31     14.44 o 
  -6   5  12      381.61      307.29     17.04 o 
  -5   5  12     1721.91     1768.77     37.91 o 
  -4   5  12       69.14       92.92     20.69 o 
  -3   5  12        0.61        5.10      6.06 o 
  -2   5  12       79.57       69.22     10.52 o 
  -1   5  12       20.80       25.31      7.14 o 
   0   5  12       29.27       35.09      7.60 o 
   1   5  12       65.56       59.86     15.32 o 
   2   5  12      409.07      390.96     16.89 o 
   3   5  12       34.19       31.62     12.68 o 
   4   5  12       22.58       22.71      8.08 o 
   5   5  12        6.56        9.02      4.67 o 
   6   5  12      119.03      127.45     13.96 o 
 -11   6  12      636.84      592.66     27.39 o 
 -10   6  12      429.11      413.26     16.46 o 
  -9   6  12       22.57       19.77      8.16 o 
  -8   6  12       15.82       12.07      4.42 o 
  -7   6  12      909.48      830.08     27.55 o 
  -6   6  12      179.69      168.06     12.63 o 
  -5   6  12        5.63       16.95      5.91 o 
  -4   6  12       88.85      104.23     17.63 o 
  -3   6  12      633.93      654.42     25.49 o 
  -2   6  12      209.60      217.87     15.27 o 
  -1   6  12      294.74      318.79     13.33 o 
   0   6  12        3.56        6.17      4.37 o 
   1   6  12      285.88      262.14     14.64 o 
   2   6  12       29.35       29.07     11.20 o 
   3   6  12       10.56       15.15      6.46 o 
   4   6  12      354.91      340.98     16.11 o 
   5   6  12      178.20      182.56     13.27 o 
 -10   7  12      234.84      249.09     14.10 o 
  -9   7  12       82.00       76.15     30.67 o 
  -8   7  12      484.89      464.63     21.25 o 
  -7   7  12      416.86      394.49     17.84 o 
  -6   7  12        3.09        4.55      6.54 o 
  -5   7  12       32.74       34.60     11.71 o 
  -4   7  12      157.15      157.58     22.43 o 
  -3   7  12        5.67        9.77      7.22 o 
  -2   7  12      222.81      214.24     15.25 o 
  -1   7  12        1.47       10.14      5.35 o 
   0   7  12      117.27      111.46     15.70 o 
   1   7  12       44.48       48.18     15.10 o 
   2   7  12      234.88      227.43     15.18 o 
   3   7  12        8.48        9.67      5.56 o 
   4   7  12        0.84        1.98      5.87 o 
  -9   8  12       77.55       38.61     22.93 o 
  -8   8  12        4.36        9.07      5.98 o 
  -7   8  12       86.21       85.36     33.76 o 
  -6   8  12        3.18        6.07      7.25 o 
  -5   8  12        1.95        4.74      6.09 o 
  -4   8  12      154.81      147.06     21.33 o 
  -3   8  12      246.93      237.67     16.42 o 
  -2   8  12        3.61        5.22      5.16 o 
  -1   8  12       92.16       85.53     32.99 o 
   0   8  12       73.55       66.45     21.07 o 
   1   8  12      215.18      212.49     13.82 o 
   2   8  12      123.91      129.63     16.51 o 
   3   8  12       46.52       32.65     16.95 o 
  -8   9  12        5.08        5.68      6.20 o 
  -7   9  12       20.71       16.57      7.41 o 
  -6   9  12       39.80       35.98     14.41 o 
  -5   9  12        7.64        7.78      7.17 o 
  -4   9  12      157.72      128.47     24.69 o 
  -3   9  12      372.13      372.36     18.90 o 
  -2   9  12        8.69        9.36      6.95 o 
  -1   9  12       24.04       20.06     10.25 o 
   0   9  12        4.87        7.07      9.50 o 
   1   9  12       22.20       23.48      9.00 o 
   2   9  12        2.06        6.08      6.94 o 
  -5  10  12       67.57       48.21     21.09 o 
  -4  10  12        5.07        9.65      6.44 o 
  -3  10  12       31.33       25.59     16.10 o 
  -2  10  12      167.66      166.63     19.32 o 
  -1  10  12        2.51        7.04      6.08 o 
 -13   1  13      978.48     1066.37     62.07 o 
 -12   1  13      357.32      434.06     35.42 o 
 -11   1  13      409.12      425.92     17.84 o 
 -10   1  13      532.86      510.99     18.17 o 
  -9   1  13       16.44       16.90      6.98 o 
  -8   1  13      466.15      483.80     16.31 o 
  -7   1  13      262.83      246.40      9.84 o 
  -6   1  13      634.09      619.41     19.47 o 
  -5   1  13       31.28       29.53      5.34 o 
  -4   1  13     2849.07     2805.64     43.14 o 
  -3   1  13        5.95       10.88      3.53 o 
  -2   1  13       15.08       15.06      4.93 o 
  -1   1  13        7.74        6.58      6.60 o 
   0   1  13       57.78       63.42     16.74 o 
   1   1  13      302.77      322.16     15.29 o 
   2   1  13      355.57      338.79     13.95 o 
   3   1  13      743.74      720.90     21.42 o 
   4   1  13      831.96      855.48     24.05 o 
   5   1  13      782.70      728.25     25.65 o 
   6   1  13       79.68       54.42     24.21 o 
 -13   2  13       71.87       65.69     16.29 o 
 -12   2  13       74.59       73.56     40.47 o 
 -11   2  13      197.30      200.06     13.50 o 
 -10   2  13       53.64       43.78     20.55 o 
  -9   2  13     1112.46     1171.30     31.44 o 
  -8   2  13       42.18       39.89     10.96 o 
  -7   2  13        3.11        3.70      2.38 o 
  -6   2  13        0.30        1.42      2.50 o 
  -5   2  13     1232.47     1191.29     27.16 o 
  -4   2  13      928.73      929.58     18.89 o 
  -3   2  13      212.90      217.97      9.62 o 
  -2   2  13      131.55      129.59      8.07 o 
  -1   2  13       25.48       21.27      7.17 o 
   0   2  13     1312.14     1353.51     39.32 o 
   1   2  13      836.55      813.79     23.19 o 
   2   2  13        4.86        8.18      4.86 o 
   3   2  13      118.36       99.82     24.19 o 
   4   2  13      310.50      359.75     15.71 o 
   5   2  13       37.40       39.20     15.06 o 
   6   2  13      105.04       73.74     26.80 o 
 -12   3  13        6.23        4.78      7.55 o 
 -11   3  13      178.31      175.03     13.64 o 
 -10   3  13        3.14        3.35      4.34 o 
  -9   3  13       88.29       89.03     11.22 o 
  -8   3  13      545.69      537.60     18.15 o 
  -7   3  13       27.27       26.92      7.97 o 
  -6   3  13      206.02      178.01     12.96 o 
  -5   3  13      122.57      107.78     18.27 o 
  -4   3  13        0.09        1.74      2.86 o 
  -3   3  13      490.71      481.78     17.30 o 
  -2   3  13       79.49       85.79     11.90 o 
  -1   3  13       53.85       48.98     11.91 o 
   0   3  13      705.20      717.13     20.07 o 
   1   3  13      632.49      655.13     22.62 o 
   2   3  13      199.13      227.89     13.11 o 
   3   3  13        2.96        4.47      6.27 o 
   4   3  13        0.01        3.61      4.22 o 
   5   3  13      365.16      380.53     16.08 o 
   6   3  13      158.70      153.81     11.78 o 
 -12   4  13       49.11       39.10     70.85 o 
 -11   4  13       55.98       57.03     41.10 o 
 -10   4  13      279.31      289.29     15.40 o 
  -9   4  13       68.36      126.82     27.70 o 
  -8   4  13       62.61       46.56     14.50 o 
  -7   4  13      248.51      217.45     14.41 o 
  -6   4  13     1089.31     1030.90     29.90 o 
  -5   4  13      557.45      503.02     18.50 o 
  -4   4  13      615.79      607.34     21.18 o 
  -3   4  13      170.37      183.20      9.26 o 
  -2   4  13      222.41      218.75     10.83 o 
  -1   4  13      315.18      327.20     18.86 o 
   0   4  13       28.25       25.06      7.03 o 
   1   4  13       55.97       52.53     14.53 o 
   2   4  13      640.85      623.17     20.16 o 
   3   4  13      238.69      236.29     15.82 o 
   4   4  13       76.49       66.34     21.09 o 
   5   4  13      249.65      236.59     13.51 o 
   6   4  13       84.55       68.61     32.53 o 
 -11   5  13       23.24       17.52     12.81 o 
 -10   5  13        1.18        4.30      4.14 o 
  -9   5  13       13.26       11.88      8.66 o 
  -8   5  13      103.69      134.31     19.79 o 
  -7   5  13      725.69      743.37     24.50 o 
  -6   5  13      305.97      271.98     15.30 o 
  -5   5  13       51.60       39.71     13.49 o 
  -4   5  13       29.45       14.59      6.85 o 
  -3   5  13      260.64      260.07     25.09 o 
  -2   5  13     1645.43     1577.85     41.57 o 
  -1   5  13     1121.31     1103.96     34.15 o 
   0   5  13        0.11        5.52      5.10 o 
   1   5  13      121.19      112.22     14.63 o 
   2   5  13      313.75      294.79     14.41 o 
   3   5  13      325.18      369.67     16.60 o 
   4   5  13        0.27        8.17      6.16 o 
   5   5  13       98.38      112.41     11.36 o 
 -11   6  13      100.89       72.05     14.00 o 
 -10   6  13       15.62       17.11      8.27 o 
  -9   6  13       40.66       29.75     14.53 o 
  -8   6  13      505.45      459.27     19.56 o 
  -7   6  13        0.07        2.89      5.04 o 
  -6   6  13       82.15       74.76     20.31 o 
  -5   6  13      120.85      118.49     34.27 o 
  -4   6  13      167.15      163.88     40.29 o 
  -3   6  13      157.33      119.35     14.46 o 
  -2   6  13      127.27      108.30     28.18 o 
  -1   6  13      239.78      246.40     12.85 o 
   0   6  13       10.15       10.41      4.33 o 
   1   6  13        2.73        6.35      5.47 o 
   2   6  13      367.64      368.19     20.59 o 
   3   6  13      180.93      178.34     11.44 o 
   4   6  13        0.64        1.45      4.99 o 
 -10   7  13        0.15        1.77      5.29 o 
  -9   7  13        0.48        5.33      4.71 o 
  -8   7  13      345.08      388.60     19.18 o 
  -7   7  13       74.27       58.35     21.81 o 
  -6   7  13       75.47       47.69     18.84 o 
  -5   7  13       68.80       68.86     23.30 o 
  -4   7  13       49.00       65.58     20.05 o 
  -3   7  13      507.99      510.18     21.19 o 
  -2   7  13      164.90      157.66     39.09 o 
  -1   7  13       51.00       59.62     22.33 o 
   0   7  13      153.64      151.36     16.59 o 
   1   7  13      200.50      200.55     13.25 o 
   2   7  13        3.49        3.80      5.67 o 
   3   7  13      164.63      170.05     14.20 o 
  -8   8  13      413.44      434.30     20.92 o 
  -7   8  13       46.59       32.58     16.78 o 
  -6   8  13        1.65        2.67      5.90 o 
  -5   8  13      257.02      296.70     19.10 o 
  -4   8  13       64.85       71.80     26.14 o 
  -3   8  13        7.24        4.33      7.31 o 
  -2   8  13       37.78       41.91     14.28 o 
  -1   8  13      262.21      277.36     18.03 o 
   0   8  13      650.89      670.70     25.33 o 
   1   8  13      206.49      214.19     17.53 o 
   2   8  13      198.88      200.52     16.76 o 
  -6   9  13        0.05        5.01      5.02 o 
  -5   9  13      121.91      152.01     14.72 o 
  -4   9  13        1.11        4.06      7.05 o 
  -3   9  13       13.52       13.73      6.46 o 
  -2   9  13        5.83        5.96      5.28 o 
  -1   9  13      253.45      277.30     18.46 o 
   0   9  13       23.01       22.51      9.65 o 
 -12   0  14      492.23      559.74     49.12 o 
 -11   0  14        5.19        7.43      9.48 o 
 -10   0  14       14.87       12.85     11.28 o 
  -9   0  14      282.48      266.51     18.48 o 
  -8   0  14      513.84      532.43     26.03 o 
  -7   0  14      988.06      938.02     41.94 o 
  -6   0  14      385.65      355.73     18.52 o 
  -5   0  14       68.28       66.59     10.02 o 
  -4   0  14      128.40      126.93      9.34 o 
  -3   0  14     2587.66     2571.71    106.83 o 
  -2   0  14     1735.26     1809.39     81.54 o 
  -1   0  14     1115.01     1114.47     40.28 o 
   0   0  14       18.24       29.85     13.27 o 
   1   0  14     2744.41     2763.76     69.34 o 
   2   0  14      909.77      928.78     41.67 o 
   3   0  14       63.16       53.82     27.16 o 
   4   0  14      493.25      462.38     27.51 o 
   5   0  14      186.33      190.66     22.64 o 
 -12   1  14      109.29       92.87     17.04 o 
 -11   1  14      348.03      372.22     14.23 o 
 -10   1  14       13.18       16.95      9.66 o 
  -9   1  14        6.43        7.83      4.13 o 
  -8   1  14       16.42       17.11      5.61 o 
  -7   1  14        3.34        1.77      3.46 o 
  -6   1  14       15.45       12.93      5.77 o 
  -5   1  14      984.64      836.72     95.08 o 
  -4   1  14      399.20      383.58     12.21 o 
  -3   1  14      406.88      399.32     12.80 o 
  -2   1  14     1048.92     1060.62     22.84 o 
  -1   1  14      205.73      173.27      9.80 o 
   0   1  14        3.68        3.32      3.89 o 
   1   1  14       88.73       88.92     12.24 o 
   2   1  14        4.96        9.32      5.70 o 
   3   1  14      177.78      149.53     14.93 o 
   4   1  14      205.38      215.49     17.99 o 
   5   1  14      495.44      508.50     21.50 o 
 -12   2  14      277.25      293.74     35.71 o 
 -11   2  14        3.88        6.60      3.78 o 
 -10   2  14      185.02      166.84     11.65 o 
  -9   2  14       33.32       29.25     14.61 o 
  -8   2  14       19.37       20.05     11.78 o 
  -7   2  14        1.18        2.89      2.71 o 
  -6   2  14      268.34      262.15     11.88 o 
  -5   2  14      234.48      211.24     10.89 o 
  -4   2  14      634.41      626.41     20.56 o 
  -3   2  14      597.43      566.03     16.00 o 
  -2   2  14       66.58       60.80      9.09 o 
  -1   2  14       50.96       34.69      9.11 o 
   0   2  14      407.17      398.26     16.73 o 
   1   2  14      918.87      938.91     25.42 o 
   2   2  14      102.54      124.32     17.46 o 
   3   2  14      627.70      634.11     21.16 o 
   4   2  14       80.27       60.47     20.83 o 
   5   2  14      108.76      113.83     14.13 o 
 -12   3  14      532.74      599.43     59.47 o 
 -11   3  14      109.36      122.86     14.69 o 
 -10   3  14      233.78      232.17     15.47 o 
  -9   3  14      507.10      529.60     24.37 o 
  -8   3  14       26.14       30.45     10.79 o 
  -7   3  14      408.24      411.93     17.08 o 
  -6   3  14      276.38      295.43     14.87 o 
  -5   3  14      233.57      242.16     12.36 o 
  -4   3  14      103.53      103.26     27.51 o 
  -3   3  14      192.77      206.17     12.10 o 
  -2   3  14        9.61        6.74      4.43 o 
  -1   3  14      336.44      356.02     17.22 o 
   0   3  14      298.04      315.94     13.37 o 
   1   3  14        0.11        1.65      5.05 o 
   2   3  14       73.52       68.91     20.07 o 
   3   3  14      197.19      207.29     13.42 o 
   4   3  14      638.55      635.72     19.91 o 
   5   3  14      273.88      303.85     20.20 o 
 -11   4  14       49.39       45.05     28.91 o 
 -10   4  14      109.60      100.21     18.19 o 
  -9   4  14       12.58       12.49      6.11 o 
  -8   4  14      552.56      568.64     19.66 o 
  -7   4  14      563.60      573.68     20.55 o 
  -6   4  14       11.97       14.20      8.15 o 
  -5   4  14        8.74       14.67      5.05 o 
  -4   4  14     1264.09     1339.53     41.72 o 
  -3   4  14       12.70       24.94      7.65 o 
  -2   4  14      372.01      326.06     18.02 o 
  -1   4  14      132.99      106.40     30.12 o 
   0   4  14       86.41       85.68     13.78 o 
   1   4  14        9.73       12.15      5.08 o 
   2   4  14       52.33       56.16     20.40 o 
   3   4  14      713.34      763.25     23.00 o 
   4   4  14      682.58      744.83     25.24 o 
   5   4  14      115.49      108.70     13.01 o 
 -11   5  14       40.80       31.45     24.76 o 
 -10   5  14      357.54      360.17     20.27 o 
  -9   5  14       20.88       20.78     10.06 o 
  -8   5  14        6.79       10.50      6.00 o 
  -7   5  14       82.80       58.77     21.67 o 
  -6   5  14        3.34        6.26      5.25 o 
  -5   5  14        0.02        3.45      5.07 o 
  -4   5  14      290.49      296.00     16.06 o 
  -3   5  14        3.15        8.29      6.35 o 
  -2   5  14      119.21      120.43     33.12 o 
  -1   5  14       90.89      102.96     12.65 o 
   0   5  14      162.08      116.52     24.01 o 
   1   5  14       47.03       36.92     12.31 o 
   2   5  14       17.83       15.46      5.65 o 
   3   5  14       90.47      110.76     14.90 o 
   4   5  14       29.73       22.41      8.32 o 
 -10   6  14      266.56      280.83     21.19 o 
  -9   6  14       19.06       15.46     11.23 o 
  -8   6  14      334.17      362.72     16.15 o 
  -7   6  14      438.57      462.56     19.62 o 
  -6   6  14      108.38      100.96     35.03 o 
  -5   6  14       32.29       42.56     11.80 o 
  -4   6  14       55.95       62.30     18.62 o 
  -3   6  14      105.17      113.23     33.82 o 
  -2   6  14      195.65      221.75     49.18 o 
  -1   6  14      114.91      126.67     31.10 o 
   0   6  14       11.52       12.34      5.32 o 
   1   6  14      417.04      459.36     18.04 o 
   2   6  14       40.45       43.52     14.82 o 
   3   6  14      101.94       86.86     14.94 o 
  -9   7  14       58.99       29.84     15.62 o 
  -8   7  14        0.49        2.86      6.92 o 
  -7   7  14       73.75       85.73     25.55 o 
  -6   7  14       45.47       44.52     17.79 o 
  -5   7  14       73.50       79.01     25.69 o 
  -4   7  14      331.52      325.59     20.10 o 
  -3   7  14       27.68       27.78     14.27 o 
  -2   7  14       35.27       26.21      9.29 o 
  -1   7  14      488.52      497.64     21.46 o 
   0   7  14      492.82      488.89     20.49 o 
   1   7  14        5.80        8.46     11.01 o 
   2   7  14        2.62        6.86      7.45 o 
  -7   8  14        0.00        4.81      7.77 o 
  -6   8  14       86.52       77.24     15.98 o 
  -5   8  14       21.95       24.90     10.85 o 
  -4   8  14        0.00        4.62      5.73 o 
  -3   8  14       10.77       20.07      7.13 o 
  -2   8  14       90.52       88.45     32.70 o 
  -1   8  14       19.13       21.47     10.88 o 
   0   8  14      257.89      239.40     24.89 o 
  -4   9  14      138.84      139.66     18.98 o 
  -3   9  14        9.71       10.63      6.89 o 
 -12   1  15        7.43        1.55      9.00 o 
 -11   1  15      269.83      240.02     14.15 o 
 -10   1  15       20.59       22.91     12.09 o 
  -9   1  15      109.88      118.87     18.85 o 
  -8   1  15      144.77      147.24     12.49 o 
  -7   1  15      202.41      208.79     12.93 o 
  -6   1  15        4.96        5.18      5.46 o 
  -5   1  15      140.85      148.92      9.83 o 
  -4   1  15      132.91      143.72     13.08 o 
  -3   1  15      112.00       97.24      9.67 o 
  -2   1  15        1.97        3.65      4.31 o 
  -1   1  15      204.56      224.36     12.94 o 
   0   1  15       39.85       33.62     11.32 o 
   1   1  15        3.17        6.22      7.15 o 
   2   1  15      136.66      132.98     20.67 o 
   3   1  15       95.25       93.22     35.29 o 
   4   1  15       27.35       17.47      9.37 o 
 -12   2  15        0.43        4.94      6.73 o 
 -11   2  15       76.75       53.01     20.70 o 
 -10   2  15        2.01        6.20      6.66 o 
  -9   2  15        2.92        6.02      5.92 o 
  -8   2  15      157.11      156.74     14.94 o 
  -7   2  15      290.66      280.31     16.11 o 
  -6   2  15       11.91        5.97      3.84 o 
  -5   2  15       78.40       88.48     17.62 o 
  -4   2  15        3.11        5.51      5.60 o 
  -3   2  15      230.14      262.92     10.75 o 
  -2   2  15      681.30      696.20     20.12 o 
  -1   2  15       55.59       56.34     16.12 o 
   0   2  15      100.03      101.75     15.73 o 
   1   2  15        0.03        4.13      5.24 o 
   2   2  15      582.85      601.96     22.98 o 
   3   2  15        0.09        6.09      6.91 o 
   4   2  15       41.91       42.75     19.07 o 
 -11   3  15        5.17        4.52      4.51 o 
 -10   3  15      390.24      430.15     19.12 o 
  -9   3  15       10.66       10.33      6.06 o 
  -8   3  15       12.62       16.98      5.28 o 
  -7   3  15       73.36       62.59     20.00 o 
  -6   3  15        0.71        4.18      3.95 o 
  -5   3  15       30.06       38.48     11.74 o 
  -4   3  15      192.51      191.08     19.48 o 
  -3   3  15       26.39       31.61      9.38 o 
  -2   3  15      261.25      251.78     11.46 o 
  -1   3  15       85.74       60.10     20.95 o 
   0   3  15        7.78        7.14      5.02 o 
   1   3  15      362.96      340.49     15.28 o 
   2   3  15       41.29       29.24     10.62 o 
   3   3  15      107.57      113.91     13.77 o 
   4   3  15      190.10      203.49     14.63 o 
 -11   4  15       45.98       29.48     24.70 o 
 -10   4  15        1.29        5.31      3.60 o 
  -9   4  15       28.50       23.64     14.66 o 
  -8   4  15       14.20       13.20      9.77 o 
  -7   4  15      329.35      350.39     17.31 o 
  -6   4  15       26.78       38.46     13.43 o 
  -5   4  15      391.22      370.05     18.90 o 
  -4   4  15       10.78       12.32      6.36 o 
  -3   4  15       58.89       70.22     17.88 o 
  -2   4  15      163.13      153.11     22.01 o 
  -1   4  15      228.88      237.93     14.30 o 
   0   4  15       19.25       17.34      6.93 o 
   1   4  15       56.72       39.30     14.63 o 
   2   4  15       28.61       21.60      7.18 o 
   3   4  15       16.19       20.88     10.41 o 
 -10   5  15      751.96      752.42     37.69 o 
  -9   5  15        6.83        6.50      5.95 o 
  -8   5  15        0.10        9.71      5.65 o 
  -7   5  15      211.30      254.66     13.87 o 
  -6   5  15      890.57      928.28     31.13 o 
  -5   5  15        6.17        5.04      5.53 o 
  -4   5  15       33.68       39.41     16.27 o 
  -3   5  15      477.46      461.81     24.40 o 
  -2   5  15      351.90      404.82     18.43 o 
  -1   5  15        8.48        9.66      5.91 o 
   0   5  15      478.05      464.60     20.02 o 
   1   5  15      398.65      379.06     16.23 o 
   2   5  15       26.59       21.73     11.00 o 
   3   5  15       37.85       21.59     11.49 o 
  -9   6  15      372.96      412.24     25.31 o 
  -8   6  15       26.28       27.54     12.80 o 
  -7   6  15      138.89      127.57     17.34 o 
  -6   6  15       56.07       35.42     13.82 o 
  -5   6  15       17.51       17.52      7.86 o 
  -4   6  15      201.23      211.50     18.05 o 
  -3   6  15      240.10      241.90     19.52 o 
  -2   6  15       34.28       31.89     14.99 o 
  -1   6  15       57.10       44.59     17.44 o 
   0   6  15        2.21        1.96      4.43 o 
   1   6  15       79.16       70.27     36.88 o 
   2   6  15        0.75        3.42      5.51 o 
  -8   7  15        9.91       12.12      7.49 o 
  -7   7  15        0.56        2.94      4.22 o 
  -6   7  15       39.87       32.12     17.07 o 
  -5   7  15        4.58        1.09      6.83 o 
  -4   7  15       21.36       30.76     12.26 o 
  -3   7  15        8.87       13.37      6.77 o 
  -2   7  15       58.21       53.66     23.05 o 
  -1   7  15        9.71        6.05      7.91 o 
   0   7  15        1.85        6.22      5.40 o 
  -5   8  15      101.33      103.01     19.26 o 
  -4   8  15       13.98       15.24      8.73 o 
  -3   8  15      460.52      496.99     28.08 o 
  -2   8  15      188.94      202.61     18.48 o 
 -11   0  16       55.97       46.17     30.39 o 
 -10   0  16       75.80       53.09     31.99 o 
  -9   0  16        1.40        4.84     15.29 o 
  -8   0  16       15.46       17.13     13.07 o 
  -7   0  16     1427.51     1583.37     59.42 o 
  -6   0  16      139.16      128.82     75.06 o 
  -5   0  16      197.41      244.91     30.05 o 
  -4   0  16        0.92       11.37     15.73 o 
  -3   0  16     1215.22     1144.71     42.70 o 
  -2   0  16       49.08       61.57     30.37 o 
  -1   0  16      191.91      198.21     17.41 o 
   0   0  16       28.77       36.20     24.06 o 
   1   0  16      251.04      231.43     19.46 o 
   2   0  16       23.40       28.63     13.45 o 
   3   0  16      979.66      921.02     45.48 o 
 -11   1  16        2.66        3.55      3.61 o 
 -10   1  16       29.50       22.17     12.35 o 
  -9   1  16       80.49       77.19     28.62 o 
  -8   1  16      717.30      718.20     35.67 o 
  -7   1  16       58.66       57.32     23.08 o 
  -6   1  16      548.86      544.42     32.13 o 
  -5   1  16        0.10        3.17      7.90 o 
  -4   1  16      192.78      201.64     16.16 o 
  -3   1  16       24.95       29.32     12.25 o 
  -2   1  16        0.05        3.13      7.31 o 
  -1   1  16       21.76       21.46      8.39 o 
   0   1  16       12.43       10.60      5.30 o 
   1   1  16        0.06        5.40      7.59 o 
   2   1  16      102.19      122.86     20.61 o 
   3   1  16       64.82       59.38     23.14 o 
 -11   2  16       74.59       33.25     28.27 o 
 -10   2  16       75.77       43.52     28.86 o 
  -9   2  16       53.41       40.92     26.34 o 
  -8   2  16      182.17      175.77     14.26 o 
  -7   2  16       33.83       25.54     14.21 o 
  -6   2  16       96.19      101.80     39.90 o 
  -5   2  16        0.72        4.87      5.23 o 
  -4   2  16      421.66      421.77     21.53 o 
  -3   2  16       15.25       12.30      7.08 o 
  -2   2  16       55.55       54.39     20.05 o 
  -1   2  16      222.22      188.22     14.41 o 
   0   2  16      138.20      150.74     15.63 o 
   1   2  16      102.01      111.96     18.40 o 
   2   2  16       44.69       28.57     17.82 o 
   3   2  16       78.75       61.66     35.48 o 
 -10   3  16     1165.00     1176.25     44.11 o 
  -9   3  16     1056.31     1165.45     32.47 o 
  -8   3  16        0.39        2.52      6.05 o 
  -7   3  16       22.11       24.84     10.92 o 
  -6   3  16        1.46        3.98      6.54 o 
  -5   3  16      293.58      279.30     14.97 o 
  -4   3  16       65.44       54.16     18.72 o 
  -3   3  16       20.98       22.12      8.89 o 
  -2   3  16      367.22      354.72     23.92 o 
  -1   3  16        0.22        0.72      7.37 o 
   0   3  16      174.75      168.48     11.99 o 
   1   3  16      150.04      159.30     18.15 o 
   2   3  16      257.25      282.62     19.41 o 
   3   3  16       29.43       24.11     12.68 o 
 -10   4  16      156.72      173.31     14.18 o 
  -9   4  16      113.10      134.94     15.34 o 
  -8   4  16      116.29      107.81     20.46 o 
  -7   4  16       21.13       23.54     11.73 o 
  -6   4  16      389.17      388.74     18.09 o 
  -5   4  16        0.80        2.24      5.71 o 
  -4   4  16        1.64        5.54      5.01 o 
  -3   4  16      502.63      494.78     20.80 o 
  -2   4  16      310.60      321.88     23.93 o 
  -1   4  16      562.68      539.36     22.27 o 
   0   4  16      108.56      102.84     19.23 o 
   1   4  16       21.98       30.45     14.65 o 
   2   4  16       83.21       71.64     33.36 o 
  -9   5  16       11.78        7.67      8.19 o 
  -8   5  16       37.77       23.94     12.30 o 
  -7   5  16        6.46        6.28      4.01 o 
  -6   5  16       14.56       13.97      8.50 o 
  -5   5  16      218.48      183.37     15.00 o 
  -4   5  16      157.40      159.01     21.87 o 
  -3   5  16       81.46       72.04     27.52 o 
  -2   5  16      181.32      182.50     15.24 o 
  -1   5  16        0.14        3.75      4.69 o 
   0   5  16        3.01        5.46      5.25 o 
   1   5  16       12.07        8.17      6.43 o 
  -8   6  16      202.27      205.07     19.45 o 
  -7   6  16        2.49        3.53      5.44 o 
  -6   6  16      588.19      580.52     24.79 o 
  -5   6  16      204.01      198.87     16.18 o 
  -4   6  16       18.77       13.43      7.84 o 
  -3   6  16        7.68        9.40      6.38 o 
  -2   6  16      743.83      816.78     30.45 o 
  -1   6  16      140.82      157.00     14.77 o 
   0   6  16       56.43       55.35     27.97 o 
  -6   7  16       67.58       90.31     21.76 o 
  -5   7  16      427.47      434.46     24.13 o 
  -4   7  16       24.77       27.10     12.24 o 
  -3   7  16      167.82      218.22     17.34 o 
  -2   7  16      236.49      218.91     18.89 o 
 -10   1  17       10.23        9.68      9.10 o 
  -9   1  17       57.72       35.74     22.28 o 
  -8   1  17      657.80      718.15     31.68 o 
  -7   1  17      449.82      481.34     26.18 o 
  -6   1  17      116.33      127.25     31.07 o 
  -5   1  17        0.52        2.60      7.51 o 
  -4   1  17       15.17       20.90     10.23 o 
  -3   1  17      906.23      900.72     33.95 o 
  -2   1  17      106.94       82.04     34.58 o 
  -1   1  17      228.24      213.80     15.49 o 
   0   1  17       41.36       29.45     12.90 o 
   1   1  17      142.42      130.87     13.17 o 
   2   1  17       44.58       36.36     21.61 o 
 -10   2  17       36.18       15.78     18.13 o 
  -9   2  17       88.50       78.83     17.59 o 
  -8   2  17      414.58      448.00     29.74 o 
  -7   2  17       67.01       63.85     38.83 o 
  -6   2  17      389.83      415.61     25.78 o 
  -5   2  17      337.36      405.34     28.11 o 
  -4   2  17      756.25      815.28     40.44 o 
  -3   2  17       56.46       48.19     24.90 o 
  -2   2  17      130.57      108.90     35.99 o 
  -1   2  17      361.21      446.39     21.53 o 
   0   2  17      199.12      181.90     13.46 o 
   1   2  17      158.31      172.95     14.91 o 
  -9   3  17      126.19      149.69     21.16 o 
  -8   3  17       14.87       15.94     10.98 o 
  -7   3  17      240.63      236.28     21.27 o 
  -6   3  17       63.96       76.86     29.54 o 
  -5   3  17      211.53      234.80     30.43 o 
  -4   3  17        5.69        4.16      6.20 o 
  -3   3  17      177.87      198.85     28.65 o 
  -2   3  17        4.41        4.37      6.50 o 
  -1   3  17        3.04        4.09      7.70 o 
   0   3  17        1.48        1.51      6.81 o 
   1   3  17      379.08      433.85     25.37 o 
  -9   4  17      195.80      192.01     16.29 o 
  -8   4  17      140.49      137.15     15.83 o 
  -7   4  17       32.20       28.72     16.89 o 
  -6   4  17        0.47        2.49      8.38 o 
  -5   4  17      636.84      632.25     24.23 o 
  -4   4  17      432.70      463.67     21.80 o 
  -3   4  17        0.37        3.83      7.88 o 
  -2   4  17       49.17       38.53     26.10 o 
  -1   4  17      208.94      195.25     24.05 o 
   0   4  17      432.47      451.72     29.42 o 
  -8   5  17      124.36      111.84     15.61 o 
  -7   5  17      319.77      365.68     24.11 o 
  -6   5  17      228.49      229.41     19.57 o 
  -5   5  17       21.48       21.89      9.52 o 
  -4   5  17      476.61      435.14     21.19 o 
  -3   5  17        6.76        6.85      5.74 o 
  -2   5  17      104.52      120.47     21.73 o 
  -1   5  17      133.67      129.55     18.52 o 
  -5   6  17       40.89       22.23     14.49 o 
  -4   6  17      264.21      315.84     21.94 o 
  -3   6  17       87.35       64.84     31.48 o 
  -9   0  18       21.32       20.47     31.94 o 
  -8   0  18       69.29       58.80     49.07 o 
  -7   0  18      135.04       83.77     81.39 o 
  -6   0  18       20.58       32.28     31.31 o 
  -5   0  18       25.69       43.17     39.68 o 
  -4   0  18        4.88        8.03     13.65 o 
  -3   0  18      783.19      822.90     56.33 o 
  -2   0  18      265.81      256.04     35.28 o 
  -1   0  18        7.19       12.82     10.26 o 
   0   0  18      271.54      298.80     25.66 o 
  -9   1  18        9.50       13.31     18.44 o 
  -8   1  18      126.01      111.84     21.03 o 
  -7   1  18       35.05       32.80     20.63 o 
  -6   1  18      104.58      102.00     20.66 o 
  -5   1  18        0.01        5.87      8.36 o 
  -4   1  18        9.84       14.58     10.08 o 
  -3   1  18        6.19        9.81      7.35 o 
  -2   1  18       26.05       21.21     14.80 o 
  -1   1  18       27.62       23.25     13.55 o 
   0   1  18       14.05        8.30      6.77 o 
  -8   2  18        0.13        4.39      6.86 o 
  -7   2  18       66.39       52.28     30.83 o 
  -6   2  18        8.81        8.35     14.32 o 
  -5   2  18       26.03       24.01     12.24 o 
  -4   2  18      112.22      103.01     38.58 o 
  -3   2  18       82.74      100.24     53.68 o 
  -2   2  18       16.50       14.05     10.85 o 
  -1   2  18       26.26       17.15     12.23 o 
   0   2  18       37.98       18.48     15.61 o 
  -8   3  18       20.15       30.39     19.79 o 
  -7   3  18      463.33      547.78     40.80 o 
  -6   3  18      515.81      581.31     36.45 o 
  -5   3  18       78.21       76.39     28.46 o 
  -4   3  18       36.08       44.03     27.68 o 
  -3   3  18       32.76       26.95     12.64 o 
  -2   3  18       44.64       33.27     20.68 o 
  -1   3  18       32.11       25.38     14.24 o 
  -7   4  18      523.43      560.60     39.11 o 
  -6   4  18      530.67      629.72     63.10 o 
  -5   4  18      123.47       81.23     37.66 o 
  -4   4  18      608.52      546.71     85.87 o 
  -3   4  18      225.84      283.62     28.97 o 
  -2   4  18        0.16        4.57      5.59 o 
  -6   1  19      632.31      728.95     49.20 o 
  -5   1  19      142.19      151.64     28.75 o 
  -4   1  19      209.14      285.94     26.60 o 
  -3   1  19        9.27        5.47      5.51 o 
  -5   2  19      163.52      158.31     24.74 o 
  -4   2  19        1.47        6.46      9.84 o 
                                                 
